# Supplementary material for: Single-Cell Analysis Revealed the Role of CD8+ Effector T Cells in Preventing Cardioprotective Macrophage Differentiation in the Early Phase of Heart Failure
Source: Front Immunol. 2021 Oct 20;12:763647. doi: 10.3389/fimmu.2021.763647 (PMC8564148; doi:10.3389/fimmu.2021.763647)
Supplement: Supplementary file 4 [file Table_2.xlsx]

## Sheet: Allmarkers for CD45cluster Fig4
gene	cluster	p_val_adj	avg_logFC	within_avg_exp	without_avg_exp	pct.1	pct.2	p_val
Fcmr	cluster0	0	6.009	6.961	0.952	0.884	0.051	0
Iglc2	cluster0	0	5.735	6.943	1.207	0.942	0.08	0
Cd79a	cluster0	0	5.697	8.154	2.457	0.995	0.283	0
Igkc	cluster0	4.4847e-242	5.524	9.248	3.724	0.981	0.573	2.75202e-246
Ms4a1	cluster0	0	5.513	7.429	1.916	0.965	0.186	0
Pax5	cluster0	0	5.444	6.562	1.118	0.874	0.07	0
Cd19	cluster0	0	5.411	6.71	1.299	0.926	0.119	0
Fcer2a	cluster0	0	5.381	6.754	1.373	0.881	0.126	0
Ly6d	cluster0	0	5.369	6.977	1.608	0.877	0.058	0
Iglc1	cluster0	9.26579e-229	5.314	6.172	0.859	0.435	0.026	5.68593e-233
Pou2af1	cluster0	0	5.301	6.201	0.9	0.758	0.053	0
Ighd	cluster0	0	5.277	7.744	2.467	0.963	0.194	0
Iglc3	cluster0	0	5.241	6.47	1.229	0.807	0.054	0
Cxcr5	cluster0	1.16544e-300	5.043	5.397	0.354	0.472	0.016	7.15172e-305
Cr2	cluster0	6.67619e-235	4.784	5.406	0.622	0.481	0.036	4.09683e-239
Vpreb3	cluster0	8.22441e-227	4.672	4.858	0.187	0.335	0.008	5.04689e-231
Scd1	cluster0	0	4.581	6.295	1.714	0.823	0.081	0
Blk	cluster0	0	4.503	5.709	1.206	0.642	0.05	0
Spib	cluster0	1.17407e-300	4.421	5.771	1.35	0.63	0.054	7.20468e-305
Cd55	cluster0	0	4.392	7.284	2.892	0.965	0.126	0
Mzb1	cluster0	0	4.279	5.001	0.722	0.495	0.011	0
Cd22	cluster0	0	4.258	6.383	2.126	0.879	0.168	0
Chst3	cluster0	8.96704e-147	4.207	5.371	1.163	0.567	0.128	5.5026e-151
Gm50318	cluster0	0	4.192	4.8	0.608	0.484	0.014	0
Ebf1	cluster0	0	4.18	5.781	1.601	0.702	0.051	0
Cacna1i	cluster0	6.6177e-170	4.178	4.58	0.403	0.312	0.015	4.06094e-174
Fcrla	cluster0	0	4.018	5.953	1.934	0.684	0.052	0
Cd79b	cluster0	0	4.009	7.217	3.208	0.97	0.193	0
Snn	cluster0	1.64477e-232	3.872	5.144	1.272	0.519	0.046	1.00931e-236
Tnfrsf13c	cluster0	2.69054e-155	3.833	5.124	1.291	0.442	0.057	1.65104e-159
Gm8369	cluster0	8.20159e-240	3.761	5.738	1.976	0.677	0.103	5.03289e-244
Ccr7	cluster0	0	3.738	6.393	2.655	0.737	0.077	0
Cpm	cluster0	2.73364e-92	3.649	4.467	0.818	0.281	0.036	1.67749e-96
Pik3c2b	cluster0	4.44355e-44	3.574	4.226	0.652	0.267	0.069	2.72678e-48
Fcrl1	cluster0	1.2209e-214	3.415	5.383	1.969	0.565	0.068	7.49203e-219
Cd55b	cluster0	0	3.399	3.671	0.271	0.551	0.015	0
BE692007	cluster0	7.60424e-27	3.331	4.606	1.275	0.319	0.139	4.66632e-31
Siglecg	cluster0	1.23588e-233	3.33	5.996	2.666	0.774	0.161	7.58397e-238
Chchd10	cluster0	4.42918e-96	3.296	5.039	1.743	0.347	0.056	2.71796e-100
B3gnt5	cluster0	1.44526e-220	3.264	5.678	2.414	0.612	0.082	8.8688e-225
H2-Eb2	cluster0	1.54139e-104	3.26	5.17	1.91	0.428	0.087	9.45873e-109
Bank1	cluster0	6.84961e-278	3.25	6.721	3.471	0.879	0.19	4.20325e-282
Gpr174	cluster0	4.9054e-78	3.242	4.977	1.735	0.421	0.113	3.01019e-82
H2-Ob	cluster0	2.89126e-273	3.213	6.734	3.521	0.942	0.27	1.77422e-277
Ralgps2	cluster0	4.34294e-192	3.194	6.135	2.942	0.793	0.233	2.66503e-196
Btla	cluster0	3.57009e-209	3.185	6.016	2.831	0.681	0.124	2.19078e-213
Hip1r	cluster0	2.52567e-126	3.158	5.232	2.074	0.542	0.125	1.54987e-130
Ikzf3	cluster0	1.57994e-216	3.05	5.335	2.285	0.57	0.067	9.69529e-221
Hvcn1	cluster0	1.48601e-164	2.988	5.85	2.862	0.686	0.173	9.11889e-169
Gm15675	cluster0	5.09535e-43	2.917	4.25	1.332	0.314	0.098	3.12675e-47
Gimap6	cluster0	1.61759e-250	2.852	6.476	3.624	0.856	0.199	9.92632e-255
Ighm	cluster0	1.90469e-239	2.842	8.465	5.623	1	0.798	1.16881e-243
Ets1	cluster0	4.84095e-266	2.836	7.037	4.201	0.974	0.311	2.97063e-270
Ltb	cluster0	2.45033e-297	2.788	6.338	3.55	0.837	0.132	1.50364e-301
Carmil2	cluster0	1.8374e-61	2.787	4.23	1.443	0.267	0.05	1.12751e-65
Bcl11a	cluster0	8.01416e-134	2.749	5.672	2.923	0.609	0.153	4.91787e-138
Sbk1	cluster0	8.07942e-93	2.736	5.386	2.65	0.488	0.13	4.95792e-97
Gem	cluster0	6.00891e-91	2.735	5.006	2.271	0.365	0.067	3.68735e-95
H2-DMb2	cluster0	5.55943e-195	2.725	6.783	4.059	0.937	0.495	3.41153e-199
Ablim1	cluster0	3.67938e-251	2.684	6.046	3.362	0.763	0.126	2.25784e-255
Ripor2	cluster0	1.21101e-127	2.683	5.588	2.905	0.663	0.208	7.43131e-132
Trim7	cluster0	2.69345e-42	2.657	4.167	1.51	0.286	0.081	1.65283e-46
Lax1	cluster0	6.09764e-70	2.656	4.274	1.618	0.265	0.042	3.7418e-74
Gimap8	cluster0	6.64259e-135	2.648	5.17	2.522	0.516	0.097	4.07621e-139
H2-Oa	cluster0	1.22421e-137	2.625	5.694	3.068	0.602	0.143	7.51231e-142
Sell	cluster0	6.58316e-248	2.612	7.018	4.407	0.928	0.271	4.03974e-252
Gimap1	cluster0	1.7361e-101	2.536	5.207	2.671	0.528	0.143	1.06535e-105
Bach2	cluster0	2.04391e-87	2.522	5.707	3.185	0.614	0.242	1.25424e-91
Fam43a	cluster0	4.33282e-91	2.51	5.587	3.077	0.581	0.203	2.65882e-95
Cd69	cluster0	2.49014e-134	2.504	6.36	3.856	0.719	0.242	1.52807e-138
Rabgap1l	cluster0	1.32581e-95	2.447	5.668	3.22	0.674	0.282	8.13582e-100
Arhgef18	cluster0	2.28822e-72	2.444	5.188	2.744	0.526	0.189	1.40416e-76
Cd2	cluster0	3.00114e-120	2.439	5.49	3.05	0.533	0.118	1.84164e-124
Trp53i11	cluster0	8.3508e-90	2.437	5.309	2.872	0.526	0.16	5.12445e-94
Jakmip1	cluster0	8.33809e-38	2.435	4.031	1.596	0.265	0.075	5.11665e-42
Satb1	cluster0	9.44956e-99	2.428	5.36	2.933	0.481	0.115	5.7987e-103
Gm4759	cluster0	4.50762e-78	2.412	5.084	2.672	0.379	0.085	2.76609e-82
Gga2	cluster0	5.86638e-71	2.372	5.399	3.027	0.64	0.309	3.59989e-75
Fchsd2	cluster0	2.68714e-73	2.368	5.525	3.156	0.588	0.247	1.64896e-77
Card6	cluster0	8.069e-69	2.364	4.946	2.581	0.386	0.098	4.95152e-73
Dennd5b	cluster0	1.69197e-13	2.354	4.866	2.512	0.451	0.35	1.03827e-17
P2ry10	cluster0	2.9314e-121	2.333	6.057	3.724	0.672	0.213	1.79885e-125
Cmah	cluster0	1.7184e-116	2.332	6.258	3.926	0.747	0.31	1.05449e-120
Ptp4a3	cluster0	5.32536e-134	2.29	5.993	3.703	0.788	0.32	3.26789e-138
Rasgrp2	cluster0	6.99929e-94	2.28	5.811	3.531	0.688	0.302	4.2951e-98
Gimap5	cluster0	2.1419e-69	2.268	4.508	2.24	0.319	0.063	1.31437e-73
Cnn3	cluster0	2.33124e-68	2.252	4.806	2.554	0.402	0.108	1.43056e-72
Slamf6	cluster0	2.29157e-35	2.252	4.621	2.369	0.356	0.139	1.40621e-39
Prkd2	cluster0	1.14163e-48	2.247	5.086	2.839	0.505	0.234	7.00561e-53
Cd37	cluster0	1.83733e-175	2.243	6.815	4.572	0.953	0.571	1.12748e-179
Lrrk2	cluster0	1.19702e-60	2.238	4.92	2.682	0.43	0.135	7.34546e-65
Tbc1d10c	cluster0	3.33126e-86	2.219	5.071	2.851	0.474	0.125	2.04422e-90
Rnf144a	cluster0	6.03396e-28	2.212	4.603	2.391	0.321	0.132	3.70272e-32
Acap1	cluster0	2.33487e-108	2.21	5.306	3.096	0.563	0.15	1.43279e-112
Cbx7	cluster0	2.05178e-60	2.208	4.908	2.701	0.398	0.117	1.25907e-64
Map4k2	cluster0	8.47529e-87	2.203	5.461	3.258	0.623	0.242	5.20084e-91
A530040E14Rik	cluster0	8.6561e-57	2.2	4.23	2.031	0.351	0.094	5.3118e-61
Strbp	cluster0	1.69894e-46	2.197	5.218	3.02	0.574	0.316	1.04255e-50
Arap2	cluster0	1.7637e-46	2.194	4.818	2.624	0.3	0.08	1.08229e-50
Itpr3	cluster0	5.95107e-42	2.188	4.613	2.425	0.328	0.104	3.65186e-46
Irs2	cluster0	8.64334e-71	2.182	6.066	3.884	0.644	0.309	5.30397e-75
Pgap1	cluster0	5.78963e-36	2.169	4.896	2.727	0.353	0.132	3.55279e-40
Zfp318	cluster0	3.67183e-87	2.161	5.976	3.815	0.677	0.297	2.25321e-91
Gramd3	cluster0	1.59242e-17	2.139	4.521	2.382	0.286	0.134	9.77184e-22
Cdc25b	cluster0	4.11754e-34	2.117	4.291	2.175	0.256	0.073	2.52672e-38
Irf4	cluster0	1.45972e-45	2.065	5.412	3.347	0.481	0.213	8.95753e-50
Gimap4	cluster0	1.59041e-122	2.064	5.294	3.23	0.467	0.083	9.75952e-127
Grap	cluster0	4.49424e-61	2.061	5.261	3.199	0.521	0.201	2.75788e-65
Zbtb10	cluster0	4.40549e-46	2.059	4.7	2.641	0.326	0.095	2.70342e-50
Gm46223	cluster0	9.57978e-66	2.055	4.435	2.38	0.502	0.174	5.87861e-70
S1pr1	cluster0	1.1296e-64	2.044	5.06	3.016	0.46	0.147	6.93174e-69
Bcl7a	cluster0	2.42151e-13	2.024	4.279	2.255	0.309	0.17	1.48595e-17
Septin1	cluster0	6.88514e-94	2.022	4.906	2.884	0.421	0.084	4.22505e-98
Pecam1	cluster0	5.22002e-38	2.022	4.864	2.842	0.467	0.228	3.20325e-42
Haao	cluster0	1.12118e-35	2.018	5.01	2.992	0.453	0.217	6.88009e-40
Rasgrp3	cluster0	7.28618e-67	2.013	5.501	3.488	0.607	0.268	4.47114e-71
Ppp1r16b	cluster0	1.31437e-26	2.008	5.036	3.028	0.64	0.573	8.0656e-31
Gpd1l	cluster0	8.70282e-27	2.003	5.106	3.102	0.43	0.23	5.34046e-31
Cxxc5	cluster0	4.62187e-28	1.998	4.792	2.794	0.305	0.116	2.8362e-32
Ppp3cc	cluster0	1.49054e-33	1.981	4.376	2.395	0.274	0.085	9.14668e-38
Treml2	cluster0	2.79466e-56	1.98	5.471	3.491	0.507	0.204	1.71494e-60
Foxo1	cluster0	1.68744e-33	1.926	5.344	3.418	0.477	0.251	1.03549e-37
Ptprcap	cluster0	2.94975e-105	1.911	6.345	4.434	0.872	0.748	1.8101e-109
N4bp2	cluster0	6.13211e-22	1.908	5.03	3.123	0.405	0.221	3.76296e-26
Cd38	cluster0	1.82304e-49	1.894	4.744	2.85	0.4	0.132	1.1187e-53
Prkce	cluster0	9.93981e-17	1.872	4.492	2.619	0.258	0.112	6.09954e-21
Gimap3	cluster0	1.95062e-161	1.871	5.546	3.675	0.609	0.114	1.19699e-165
Chst15	cluster0	3.34695e-20	1.87	4.453	2.583	0.265	0.109	2.05384e-24
Rabep2	cluster0	4.00051e-24	1.866	4.811	2.945	0.381	0.19	2.4549e-28
Sh3bp5	cluster0	6.32585e-75	1.858	5.6	3.743	0.651	0.288	3.88184e-79
Pxk	cluster0	2.10086e-58	1.843	5.904	4.061	0.698	0.423	1.28919e-62
Gpr171	cluster0	4.1639e-35	1.839	5.105	3.267	0.416	0.181	2.55517e-39
Mir5107	cluster0	2.96487e-57	1.833	3.008	1.175	0.374	0.107	1.81938e-61
Plk2	cluster0	1.03261e-18	1.829	5.709	3.88	0.481	0.317	6.33656e-23
Ttpal	cluster0	4.27187e-11	1.822	4.602	2.779	0.291	0.162	2.62142e-15
Dusp2	cluster0	1.65479e-75	1.821	5.928	4.107	0.691	0.339	1.01546e-79
4930523C07Rik	cluster0	3.03949e-68	1.818	5.619	3.801	0.614	0.27	1.86518e-72
Pde7a	cluster0	1.73818e-23	1.817	4.913	3.096	0.372	0.183	1.06663e-27
Smad7	cluster0	8.00105e-26	1.808	4.981	3.173	0.402	0.199	4.90983e-30
Klf2	cluster0	8.38823e-135	1.805	7.703	5.899	0.965	0.743	5.14742e-139
Cd24a	cluster0	8.50501e-134	1.783	6.273	4.49	0.83	0.335	5.21908e-138
Pde2a	cluster0	1.16122e-12	1.78	4.204	2.424	0.256	0.124	7.12577e-17
Stk17b	cluster0	6.37384e-160	1.77	7.827	6.057	0.977	0.845	3.91129e-164
Tsc22d3	cluster0	3.50586e-104	1.769	6.939	5.17	0.912	0.73	2.15136e-108
Rubcn	cluster0	4.71642e-17	1.753	4.689	2.937	0.337	0.177	2.89422e-21
Foxp1	cluster0	1.13768e-118	1.752	6.775	5.023	0.921	0.63	6.98137e-123
Cyb561a3	cluster0	3.00714e-24	1.742	4.988	3.246	0.435	0.236	1.84533e-28
Icam2	cluster0	2.87023e-32	1.731	4.8	3.069	0.37	0.149	1.76131e-36
Brwd1	cluster0	1.12627e-30	1.722	5.177	3.455	0.512	0.29	6.91133e-35
Tcf3	cluster0	6.92015e-40	1.72	5.368	3.648	0.586	0.337	4.24653e-44
Sesn3	cluster0	2.46414e-31	1.68	4.918	3.238	0.449	0.225	1.51211e-35
Helz2	cluster0	1.63975e-43	1.669	5.28	3.61	0.53	0.258	1.00623e-47
Clec2i	cluster0	6.95814e-28	1.668	5.364	3.696	0.477	0.26	4.26985e-32
Cdt1	cluster0	3.25651e-19	1.664	4.429	2.764	0.33	0.158	1.99835e-23
Mif4gd	cluster0	5.54893e-30	1.656	5.379	3.723	0.53	0.32	3.40509e-34
Dgka	cluster0	3.24981e-37	1.653	5.118	3.465	0.547	0.302	1.99424e-41
Tcp11l2	cluster0	1.21327e-23	1.653	4.956	3.304	0.43	0.236	7.44521e-28
Vars	cluster0	6.72999e-57	1.649	5.729	4.079	0.695	0.412	4.12984e-61
Cables2	cluster0	6.92115e-12	1.633	4.478	2.846	0.309	0.173	4.24714e-16
Smap2	cluster0	2.02086e-85	1.624	6.403	4.778	0.856	0.631	1.2401e-89
Hdac7	cluster0	1.00085e-17	1.623	4.48	2.856	0.305	0.143	6.14167e-22
Ppdpf	cluster0	6.52251e-39	1.622	5.551	3.928	0.6	0.363	4.00252e-43
Gm44427	cluster0	5.98877e-53	1.618	2.705	1.087	0.377	0.115	3.67499e-57
Gm49980	cluster0	2.44807e-101	1.618	6.804	5.186	0.935	0.842	1.50225e-105
Cyfip2	cluster0	9.24893e-50	1.612	5.42	3.807	0.565	0.264	5.67558e-54
Card11	cluster0	1.28801e-18	1.606	4.571	2.965	0.333	0.161	7.90383e-23
Gm17752	cluster0	1.01351e-54	1.589	2.78	1.191	0.402	0.128	6.21938e-59
Kif21b	cluster0	8.11769e-20	1.588	5.168	3.58	0.467	0.293	4.9814e-24
Atg16l2	cluster0	2.80886e-11	1.573	4.381	2.808	0.307	0.175	1.72365e-15
Slc25a37	cluster0	4.51381e-27	1.556	4.876	3.32	0.46	0.241	2.76989e-31
Atp2a3	cluster0	2.69496e-41	1.539	5.354	3.816	0.584	0.326	1.65376e-45
Cers4	cluster0	3.77078e-10	1.538	3.99	2.453	0.279	0.155	2.31393e-14
Ccdc88c	cluster0	1.93268e-32	1.536	4.771	3.235	0.409	0.179	1.18598e-36
Dedd2	cluster0	9.00237e-05	1.528	4.499	2.971	0.288	0.192	5.52428e-09
Dmac2	cluster0	3.83173e-11	1.524	4.587	3.062	0.33	0.194	2.35133e-15
Otud7b	cluster0	0.000213189	1.523	4.264	2.741	0.388	0.314	1.30823e-08
Egr3	cluster0	1.17205e-25	1.522	4.872	3.35	0.314	0.128	7.19223e-30
Dnajc9	cluster0	1.30899e-18	1.518	5.026	3.508	0.428	0.246	8.03258e-23
Acp5	cluster0	2.42713e-32	1.516	4.864	3.348	0.433	0.197	1.4894e-36
Tut4	cluster0	6.25807e-53	1.514	5.804	4.29	0.681	0.411	3.84025e-57
Myc	cluster0	1.47427e-08	1.496	5.074	3.577	0.37	0.248	9.04684e-13
Eif2ak3	cluster0	3.46129e-16	1.477	4.574	3.097	0.384	0.22	2.12401e-20
Rbm38	cluster0	2.70896e-24	1.467	4.846	3.379	0.426	0.223	1.66235e-28
Cirbp	cluster0	5.33585e-19	1.466	4.982	3.516	0.507	0.338	3.27433e-23
H2-K2	cluster0	1.53049e-07	1.465	4.734	3.27	0.328	0.215	9.39182e-12
Ublcp1	cluster0	1.22156e-05	1.463	4.553	3.09	0.277	0.177	7.49608e-10
Swap70	cluster0	1.89973e-42	1.459	5.885	4.426	0.688	0.474	1.16576e-46
Dus2	cluster0	0.00357018	1.456	3.946	2.489	0.316	0.236	2.19083e-07
Dmxl1	cluster0	1.32115e-17	1.455	5.358	3.903	0.544	0.409	8.10718e-22
Abhd17b	cluster0	6.98879e-19	1.454	4.957	3.503	0.456	0.284	4.28865e-23
Msi2	cluster0	1.06511e-11	1.447	4.666	3.219	0.333	0.189	6.53603e-16
Snhg12	cluster0	0.000144219	1.437	4.778	3.342	0.358	0.267	8.84996e-09
Grap2	cluster0	1.58251e-15	1.428	4.499	3.071	0.349	0.184	9.71102e-20
Med13	cluster0	1.69026e-32	1.425	5.668	4.243	0.626	0.451	1.03723e-36
Shisa5	cluster0	4.9965e-149	1.423	7.295	5.872	0.986	0.864	3.06609e-153
Ero1lb	cluster0	4.61465e-15	1.412	5.262	3.85	0.551	0.429	2.83177e-19
Fam107b	cluster0	2.67654e-52	1.41	6.192	4.782	0.793	0.581	1.64245e-56
Grk6	cluster0	5.89207e-38	1.407	5.57	4.163	0.674	0.48	3.61565e-42
H2-Q6	cluster0	9.07496e-49	1.406	5.873	4.467	0.721	0.476	5.56882e-53
1110059E24Rik	cluster0	0.00574657	1.406	4.471	3.064	0.286	0.207	3.52637e-07
Iqsec1	cluster0	5.37799e-06	1.403	4.657	3.254	0.4	0.3	3.30019e-10
Map4k1	cluster0	1.36609e-17	1.395	5.017	3.623	0.486	0.323	8.38297e-22
Bicra	cluster0	0.000128478	1.391	4.158	2.768	0.288	0.193	7.88405e-09
Nfatc3	cluster0	1.8232e-34	1.391	5.414	4.024	0.684	0.47	1.1188e-38
Gm42428	cluster0	9.71862e-89	1.389	5.198	3.809	0.888	0.613	5.96381e-93
Otud1	cluster0	5.53555e-07	1.389	4.491	3.102	0.279	0.166	3.39688e-11
Gm48275	cluster0	1.92444e-93	1.386	5.208	3.822	0.895	0.617	1.18093e-97
Add3	cluster0	1.64721e-69	1.383	6.424	5.04	0.826	0.552	1.01081e-73
Cnp	cluster0	1.31883e-24	1.378	5.402	4.025	0.56	0.382	8.09295e-29
Snx30	cluster0	3.0848e-16	1.37	4.999	3.628	0.5	0.352	1.89298e-20
Trp53inp1	cluster0	1.51195e-15	1.368	4.977	3.608	0.409	0.245	9.27806e-20
Limd2	cluster0	2.06019e-59	1.368	6.161	4.793	0.802	0.56	1.26423e-63
Gm29562	cluster0	2.103e-48	1.365	5.174	3.809	0.774	0.565	1.2905e-52
C1galt1	cluster0	6.55059e-08	1.364	4.697	3.334	0.351	0.235	4.01975e-12
Pml	cluster0	1.0228e-12	1.351	4.677	3.327	0.388	0.244	6.27639e-17
Btg1	cluster0	5.61775e-148	1.345	7.767	6.422	1	0.934	3.44732e-152
Rhoh	cluster0	1.94914e-11	1.342	4.942	3.6	0.409	0.269	1.19608e-15
Tuba4a	cluster0	3.79087e-08	1.337	4.623	3.286	0.333	0.213	2.32626e-12
Lmbr1l	cluster0	0.000373944	1.335	4.177	2.842	0.274	0.183	2.2947e-08
Elk4	cluster0	7.40116e-13	1.33	4.907	3.577	0.474	0.336	4.54171e-17
Cxcr4	cluster0	7.50359e-40	1.328	5.307	3.98	0.67	0.429	4.60456e-44
Gm20559	cluster0	5.81665e-10	1.323	4.788	3.465	0.435	0.311	3.56937e-14
Trim34a	cluster0	0.0303378	1.315	4.417	3.102	0.258	0.181	1.86167e-06
Gm48161	cluster0	1.29234e-50	1.314	5.247	3.933	0.805	0.606	7.93042e-55
Malt1	cluster0	3.3517e-13	1.311	5.388	4.078	0.591	0.507	2.05676e-17
Traf3ip3	cluster0	5.26574e-09	1.31	4.793	3.483	0.372	0.249	3.23131e-13
Arpc5l	cluster0	5.36312e-19	1.309	5.349	4.04	0.619	0.503	3.29106e-23
Eml4	cluster0	1.07577e-14	1.308	5.19	3.883	0.458	0.307	6.60141e-19
Tmem131l	cluster0	0.00872362	1.302	4.925	3.623	0.43	0.368	5.35323e-07
Cnr2	cluster0	0.00539348	1.301	4.361	3.06	0.384	0.308	3.30969e-07
Ezr	cluster0	2.1766e-56	1.298	6.308	5.01	0.819	0.599	1.33566e-60
Rel	cluster0	2.20365e-23	1.296	5.944	4.648	0.663	0.522	1.35226e-27
1600020E01Rik	cluster0	0.00630241	1.293	3.89	2.597	0.272	0.185	3.86746e-07
Nfkbid	cluster0	1.03329e-26	1.291	5.538	4.246	0.563	0.354	6.34077e-31
Jund	cluster0	6.43912e-106	1.291	7.34	6.049	0.984	0.891	3.95135e-110
Zfp608	cluster0	1.15392e-05	1.29	4.834	3.545	0.372	0.272	7.081e-10
Kmt2a	cluster0	2.57561e-29	1.287	5.927	4.64	0.658	0.471	1.58052e-33
Wdr31	cluster0	6.11167e-29	1.283	3.645	2.361	0.547	0.335	3.75041e-33
Parp1	cluster0	3.51837e-31	1.28	5.762	4.483	0.695	0.543	2.15904e-35
Apobec3	cluster0	5.33212e-39	1.279	5.798	4.519	0.777	0.613	3.27204e-43
Csnk1g3	cluster0	7.00967e-10	1.274	4.848	3.574	0.43	0.304	4.30147e-14
Zdhhc18	cluster0	6.14356e-13	1.271	4.766	3.494	0.409	0.261	3.76998e-17
Hmgn1	cluster0	3.47508e-27	1.264	5.363	4.099	0.593	0.384	2.13248e-31
Gadd45a	cluster0	8.09981e-05	1.264	4.657	3.393	0.302	0.209	4.97043e-09
Lbh	cluster0	7.8816e-27	1.26	5.503	4.244	0.684	0.549	4.83653e-31
Arhgap4	cluster0	4.1917e-16	1.236	5.59	4.354	0.616	0.508	2.57222e-20
Etnk1	cluster0	1.84508e-16	1.232	5.458	4.225	0.565	0.43	1.13223e-20
Blnk	cluster0	2.88878e-23	1.229	5.388	4.158	0.605	0.428	1.77269e-27
Chd2	cluster0	2.91325e-13	1.222	5.625	4.404	0.565	0.46	1.78771e-17
Nrm	cluster0	0.00453355	1.219	4.718	3.499	0.326	0.242	2.782e-07
Mllt6	cluster0	8.17518e-09	1.216	4.801	3.585	0.412	0.286	5.01668e-13
Mef2c	cluster0	4.24909e-44	1.212	6.524	5.312	0.812	0.643	2.60744e-48
Klhl24	cluster0	6.2532e-18	1.208	5.8	4.592	0.723	0.706	3.83726e-22
A230059L01Rik	cluster0	5.37995e-30	1.207	4.592	3.384	0.653	0.442	3.30139e-34
Sik1	cluster0	1.50957e-14	1.205	5.229	4.024	0.542	0.407	9.26344e-19
Macf1	cluster0	8.27618e-67	1.193	6.859	5.665	0.916	0.806	5.07866e-71
Arhgef1	cluster0	9.0943e-36	1.189	5.858	4.669	0.77	0.633	5.5807e-40
Arhgef3	cluster0	6.69994e-05	1.186	4.952	3.766	0.423	0.334	4.1114e-09
Snhg1	cluster0	4.10109e-10	1.181	4.963	3.781	0.514	0.395	2.51662e-14
Gpcpd1	cluster0	3.52421e-18	1.176	5.168	3.992	0.544	0.391	2.16262e-22
Kmo	cluster0	3.96393e-14	1.175	4.531	3.356	0.36	0.198	2.43246e-18
Sirt5	cluster0	3.9101e-22	1.172	4.317	3.145	0.649	0.493	2.39942e-26
Eif4a2	cluster0	9.54055e-60	1.16	6.543	5.383	0.893	0.813	5.85454e-64
Senp7	cluster0	0.0337682	1.159	4.605	3.446	0.4	0.339	2.07218e-06
Dnajb9	cluster0	2.36247e-11	1.158	5.232	4.074	0.553	0.444	1.44972e-15
Adamts13	cluster0	2.07674e-15	1.158	2.8	1.642	0.377	0.225	1.27439e-19
Slc1a5	cluster0	2.95251e-12	1.156	5.151	3.995	0.558	0.439	1.8118e-16
Tmem243	cluster0	1.46274e-08	1.153	4.818	3.664	0.537	0.461	8.97608e-13
Ifi214	cluster0	3.66326e-06	1.15	4.576	3.426	0.498	0.414	2.24795e-10
Rasgrp1	cluster0	0.0324522	1.142	4.702	3.56	0.335	0.266	1.99142e-06
St6gal1	cluster0	9.90069e-05	1.134	4.854	3.72	0.407	0.319	6.07554e-09
Trim12a	cluster0	2.60319e-12	1.13	5.159	4.029	0.54	0.404	1.59744e-16
AC119928.2	cluster0	4.3492e-10	1.126	3.653	2.526	0.388	0.252	2.66888e-14
Arl5c	cluster0	4.05966e-09	1.124	4.719	3.595	0.414	0.283	2.4912e-13
Pkig	cluster0	6.36071e-07	1.12	4.943	3.823	0.46	0.356	3.90323e-11
Cfap74	cluster0	6.47643e-14	1.117	3.663	2.546	0.47	0.324	3.97425e-18
Rps27	cluster0	1.22244e-196	1.115	7.961	6.846	1	0.999	7.50148e-201
Syk	cluster0	1.6234e-45	1.109	6.276	5.167	0.847	0.717	9.96198e-50
Gm17241	cluster0	1.3668e-103	1.109	4.14	3.032	0.912	0.74	8.38735e-108
Rapgef6	cluster0	8.44804e-17	1.107	5.666	4.559	0.616	0.479	5.18412e-21
Slc28a2	cluster0	1.96684e-12	1.101	4.429	3.328	0.356	0.204	1.20695e-16
Slc50a1	cluster0	0.00762483	1.101	4.783	3.682	0.395	0.32	4.67896e-07
Prkcb	cluster0	6.0337e-41	1.097	5.904	4.807	0.798	0.582	3.70257e-45
Noct	cluster0	1.0632e-54	1.096	6.246	5.149	0.921	0.844	6.52433e-59
Dennd4a	cluster0	2.03168e-05	1.094	5.122	4.028	0.556	0.509	1.24674e-09
Sorl1	cluster0	4.02546e-19	1.093	5.786	4.693	0.635	0.479	2.47021e-23
Dgkd	cluster0	1.44612e-21	1.09	5.407	4.317	0.642	0.507	8.87411e-26
Gm49795	cluster0	6.19983e-18	1.085	4.4	3.314	0.542	0.382	3.80451e-22
Rps27rt	cluster0	1.10714e-177	1.084	6.293	5.209	1	0.983	6.79391e-182
Smim14	cluster0	1.16164e-21	1.083	5.75	4.667	0.702	0.604	7.12835e-26
Ccm2	cluster0	4.52142e-08	1.082	5.178	4.096	0.502	0.408	2.77456e-12
Zcchc7	cluster0	7.67947e-08	1.069	5.009	3.941	0.453	0.339	4.71249e-12
Plekha2	cluster0	2.31437e-09	1.067	5.416	4.349	0.586	0.523	1.42021e-13
Nedd9	cluster0	2.73763e-09	1.067	4.908	3.842	0.447	0.322	1.67994e-13
Gm18517	cluster0	1.03775e-18	1.066	3.566	2.5	0.486	0.301	6.36812e-23
Serpinb1a	cluster0	4.24026e-105	1.064	5.702	4.637	0.602	0.179	2.60202e-109
Gm45062	cluster0	1.20149e-05	1.063	3.75	2.686	0.307	0.201	7.37291e-10
Mylip	cluster0	1.78917e-05	1.061	4.951	3.89	0.395	0.296	1.09792e-09
Rcsd1	cluster0	1.47404e-11	1.06	5.368	4.308	0.612	0.536	9.04539e-16
Aff4	cluster0	5.72437e-12	1.057	5.315	4.258	0.565	0.457	3.51274e-16
Rfx7	cluster0	7.31231e-08	1.055	5.007	3.952	0.481	0.375	4.48718e-12
Tfam	cluster0	0.00413302	1.054	4.556	3.502	0.353	0.269	2.53622e-07
Snx8	cluster0	1.6091e-05	1.052	4.556	3.504	0.36	0.256	9.8742e-10
Cyth1	cluster0	3.30209e-09	1.043	5.199	4.155	0.547	0.44	2.02632e-13
Zfp292	cluster0	4.16444e-09	1.043	5.46	4.417	0.488	0.377	2.5555e-13
Arid4b	cluster0	2.53908e-06	1.041	5.283	4.242	0.486	0.389	1.5581e-10
Slc38a1	cluster0	2.76841e-05	1.04	5.323	4.283	0.53	0.474	1.69883e-09
Ash1l	cluster0	1.14013e-06	1.038	5.586	4.548	0.574	0.501	6.99635e-11
B4galnt1	cluster0	3.79612e-15	1.033	5.65	4.617	0.672	0.582	2.32948e-19
Gm12940	cluster0	0.000543036	1.033	4.316	3.283	0.53	0.507	3.33233e-08
Zfas1	cluster0	3.65888e-06	1.016	4.946	3.93	0.523	0.452	2.24526e-10
Syvn1	cluster0	0.00423238	1.016	4.614	3.598	0.384	0.308	2.59719e-07
Fli1	cluster0	2.33538e-10	1.011	5.803	4.791	0.656	0.638	1.4331e-14
Gm43305	cluster0	6.96228e-114	1.009	7.839	6.829	0.995	0.986	4.27238e-118
Pold4	cluster0	0.0302203	1.009	5.327	4.318	0.507	0.489	1.85446e-06
Gm29084	cluster0	0.00679246	1.003	2.906	1.903	0.288	0.207	4.16818e-07
Scaf11	cluster0	1.66748e-23	1.002	5.92	4.918	0.774	0.689	1.02325e-27
Cd40	cluster0	8.16619e-05	1.001	4.633	3.632	0.465	0.383	5.01116e-09
Birc3	cluster0	2.25008e-14	0.997	5.345	4.348	0.637	0.518	1.38076e-18
Man1a	cluster0	3.64474e-26	0.996	6.217	5.22	0.753	0.633	2.23659e-30
Taf1d	cluster0	0.00241238	0.995	5.227	4.232	0.693	0.739	1.48035e-07
Glcci1	cluster0	2.22858e-06	0.994	4.44	3.446	0.365	0.247	1.36756e-10
Pdcd4	cluster0	0.00129478	0.991	4.771	3.78	0.495	0.44	7.94541e-08
Septin6	cluster0	1.79591e-11	0.991	4.946	3.955	0.456	0.315	1.10206e-15
Hexim1	cluster0	1.05165e-14	0.988	5.75	4.762	0.679	0.592	6.45342e-19
Rasa3	cluster0	2.894e-10	0.986	5.44	4.454	0.6	0.508	1.77589e-14
Dpp4	cluster0	2.14632e-05	0.985	4.686	3.701	0.349	0.236	1.31709e-09
Gramd1a	cluster0	5.93995e-05	0.984	5.256	4.272	0.507	0.435	3.64503e-09
Cdk13	cluster0	5.66541e-07	0.984	5.48	4.497	0.572	0.503	3.47656e-11
Snhg8	cluster0	6.94806e-07	0.981	5.108	4.126	0.581	0.509	4.26366e-11
Sptbn1	cluster0	4.75314e-16	0.98	5.481	4.5	0.588	0.436	2.91675e-20
Nfkb2	cluster0	3.69497e-09	0.978	5.262	4.285	0.544	0.442	2.26741e-13
Fnbp4	cluster0	2.37127e-05	0.975	5.467	4.492	0.535	0.477	1.45512e-09
Pnisr	cluster0	0.00086666	0.975	5.417	4.442	0.502	0.446	5.31824e-08
Gm10275	cluster0	4.45058e-132	0.973	6.977	6.005	0.998	0.954	2.73108e-136
Txndc16	cluster0	0.00222621	0.97	4.574	3.604	0.433	0.362	1.36611e-07
Me3	cluster0	1.02452e-26	0.969	3.025	2.056	0.498	0.283	6.28693e-31
Gm49701	cluster0	3.66911e-06	0.965	2.811	1.846	0.377	0.278	2.25154e-10
Rpl12	cluster0	3.796e-129	0.96	7.066	6.106	0.993	0.96	2.32941e-133
Nop56	cluster0	1.63767e-08	0.96	5.085	4.125	0.565	0.468	1.00495e-12
Tnfrsf13b	cluster0	0.000443279	0.959	5.019	4.06	0.463	0.397	2.72017e-08
Smg1	cluster0	1.64454e-13	0.959	5.599	4.64	0.684	0.613	1.00917e-17
Map3k1	cluster0	8.82725e-05	0.959	5.218	4.259	0.628	0.605	5.41682e-09
Gpr183	cluster0	1.83413e-05	0.955	5.472	4.517	0.53	0.453	1.12551e-09
Rnf167	cluster0	0.000354833	0.952	4.97	4.018	0.463	0.382	2.17742e-08
Cpne8	cluster0	1.43222e-19	0.948	4.234	3.286	0.614	0.452	8.78879e-24
Gm45713	cluster0	1.84837e-149	0.946	6.074	5.128	0.998	0.963	1.13425e-153
Zfp36l1	cluster0	4.60486e-68	0.941	7.242	6.301	0.97	0.9	2.82576e-72
Samd9l	cluster0	2.39069e-19	0.94	6.036	5.096	0.716	0.612	1.46704e-23
Filip1l	cluster0	2.4616e-14	0.939	5.841	4.902	0.672	0.594	1.51055e-18
Phip	cluster0	0.000185589	0.938	5.608	4.671	0.572	0.536	1.13886e-08
Rbm33	cluster0	0.000799489	0.938	4.696	3.759	0.407	0.327	4.90605e-08
Serp1	cluster0	1.15013e-48	0.935	6.507	5.572	0.907	0.806	7.05777e-53
Rpl13a	cluster0	2.98419e-163	0.929	8.142	7.214	1	0.993	1.83124e-167
Rp9	cluster0	0.00141971	0.928	5.207	4.279	0.54	0.489	8.712e-08
Slc44a2	cluster0	0.00221656	0.926	5.088	4.163	0.537	0.488	1.36018e-07
Tob2	cluster0	3.27491e-14	0.925	6.06	5.135	0.712	0.669	2.00964e-18
Bptf	cluster0	6.41289e-09	0.924	5.818	4.894	0.635	0.594	3.93526e-13
AC225888.1	cluster0	4.94628e-05	0.913	2.929	2.016	0.319	0.218	3.03527e-09
Stap1	cluster0	3.11328e-11	0.909	5.555	4.646	0.623	0.55	1.91046e-15
Slc38a2	cluster0	5.13177e-10	0.9	5.626	4.726	0.677	0.597	3.1491e-14
Nop53	cluster0	2.7776e-29	0.899	6.014	5.116	0.844	0.757	1.70447e-33
Rasal3	cluster0	1.57238e-07	0.893	4.789	3.896	0.423	0.295	9.64887e-12
Gm9396	cluster0	7.09967e-21	0.89	3.091	2.201	0.595	0.477	4.3567e-25
Tmod3	cluster0	4.83789e-16	0.889	6.119	5.23	0.788	0.804	2.96876e-20
H3f3c	cluster0	4.49191e-53	0.888	5.015	4.127	0.909	0.799	2.75645e-57
Prpf4b	cluster0	0.00329315	0.885	5.397	4.512	0.598	0.567	2.02083e-07
Id3	cluster0	0.00142719	0.882	4.423	3.541	0.258	0.17	8.75791e-08
Pnrc1	cluster0	1.70014e-43	0.881	6.546	5.666	0.926	0.816	1.04328e-47
Gm6023	cluster0	2.54318e-06	0.878	2.137	1.259	0.34	0.245	1.56062e-10
Rsbn1l	cluster0	0.023682	0.874	5.213	4.34	0.502	0.454	1.45324e-06
Gm28625	cluster0	0.000145829	0.868	2.47	1.601	0.312	0.223	8.94877e-09
Gm15793	cluster0	1.1557e-06	0.861	2.482	1.621	0.405	0.317	7.09193e-11
Dnajc7	cluster0	5.81379e-11	0.856	5.614	4.758	0.765	0.768	3.56762e-15
Ppp1r15a	cluster0	1.11949e-43	0.854	6.871	6.017	0.895	0.775	6.86972e-48
Rbbp6	cluster0	4.13116e-07	0.853	5.625	4.772	0.642	0.582	2.53507e-11
Gm11478	cluster0	1.00604e-14	0.851	2.71	1.859	0.516	0.402	6.17356e-19
Gm10257	cluster0	2.25973e-27	0.841	3.839	2.998	0.733	0.646	1.38668e-31
Atf4	cluster0	4.00745e-28	0.84	6.296	5.455	0.888	0.841	2.45916e-32
Ptk2b	cluster0	3.58776e-06	0.839	5.357	4.518	0.593	0.537	2.20162e-10
Cd59b	cluster0	3.59686e-06	0.837	2.615	1.778	0.358	0.245	2.20721e-10
Pou2f2	cluster0	9.4661e-19	0.837	5.951	5.115	0.714	0.591	5.80885e-23
Irf2	cluster0	1.06921e-06	0.834	5.465	4.631	0.63	0.622	6.5612e-11
Arid1a	cluster0	1.87922e-14	0.833	5.988	5.155	0.784	0.75	1.15318e-18
Tubb4b	cluster0	0.0169959	0.832	5.15	4.318	0.493	0.437	1.04295e-06
Elf1	cluster0	4.96148e-17	0.827	6.044	5.217	0.798	0.741	3.0446e-21
Il2rg	cluster0	1.99397e-26	0.827	5.814	4.987	0.751	0.566	1.22359e-30
Mknk2	cluster0	1.29807e-05	0.826	5.551	4.726	0.644	0.589	7.96556e-10
Gm4332	cluster0	3.51457e-78	0.825	5.436	4.61	0.963	0.9	2.15671e-82
Itsn2	cluster0	4.39956e-08	0.814	5.708	4.894	0.688	0.646	2.69978e-12
Rps15a	cluster0	3.76682e-122	0.813	7.634	6.821	1	0.979	2.3115e-126
Marchf7	cluster0	0.021251	0.812	5.433	4.622	0.549	0.54	1.30406e-06
Rps20	cluster0	8.24289e-97	0.806	7.403	6.597	0.995	0.975	5.05823e-101
Jak1	cluster0	9.3211e-25	0.802	6.509	5.706	0.872	0.841	5.71987e-29
Ctcf	cluster0	0.00020657	0.802	5.54	4.738	0.595	0.569	1.26761e-08
Tmem123	cluster0	1.37233e-17	0.802	6.077	5.276	0.747	0.713	8.42124e-22
H3f3a	cluster0	3.52264e-105	0.802	7.988	7.187	0.995	0.989	2.16166e-109
Dok3	cluster0	5.90477e-07	0.801	5.513	4.711	0.628	0.566	3.62345e-11
Ddx6	cluster0	2.49664e-20	0.795	6.331	5.536	0.865	0.848	1.53206e-24
Ddx5	cluster0	4.75644e-92	0.783	7.799	7.016	1	0.994	2.91878e-96
Akap8	cluster0	0.00926768	0.779	5.131	4.352	0.579	0.549	5.68709e-07
Sipa1	cluster0	1.18919e-07	0.779	5.614	4.835	0.665	0.609	7.29743e-12
Rsrc2	cluster0	0.00140641	0.778	5.467	4.689	0.677	0.68	8.63038e-08
Tnrc6b	cluster0	1.21395e-06	0.776	5.348	4.572	0.891	0.944	7.4494e-11
Add1	cluster0	0.000131238	0.774	5.349	4.574	0.621	0.562	8.05341e-09
Setd2	cluster0	0.005041	0.774	5.442	4.667	0.586	0.543	3.09339e-07
Kmt2e	cluster0	4.28029e-19	0.773	6.313	5.54	0.816	0.799	2.62659e-23
Arhgap45	cluster0	2.96157e-31	0.766	6.389	5.623	0.891	0.849	1.81736e-35
Snx2	cluster0	2.0925e-19	0.764	6.173	5.409	0.809	0.767	1.28406e-23
2410006H16Rik	cluster0	2.74011e-14	0.761	5.635	4.874	0.791	0.721	1.68146e-18
Rps15a-ps7	cluster0	7.61835e-64	0.756	4.571	3.816	0.933	0.824	4.67498e-68
Arglu1	cluster0	0.0100419	0.752	5.468	4.716	0.667	0.673	6.16216e-07
Hnrnpdl	cluster0	5.30116e-09	0.752	5.851	5.098	0.733	0.72	3.25305e-13
H2-Q7	cluster0	2.98207e-26	0.751	6.036	5.285	0.786	0.642	1.82994e-30
Gas5	cluster0	2.68941e-10	0.749	5.756	5.006	0.777	0.769	1.65035e-14
Marchf1	cluster0	0.00917969	0.749	5.515	4.766	0.588	0.578	5.6331e-07
Gm4204	cluster0	9.71366e-13	0.747	3.953	3.206	0.674	0.605	5.96076e-17
Birc6	cluster0	0.0251902	0.746	5.473	4.727	0.649	0.654	1.54579e-06
Rps19-ps6	cluster0	8.63447e-46	0.744	4.126	3.382	0.87	0.783	5.29852e-50
Srsf6	cluster0	4.29867e-07	0.74	5.716	4.977	0.728	0.715	2.63787e-11
Cytip	cluster0	2.47916e-23	0.735	6.131	5.396	0.809	0.669	1.52133e-27
Hnrnph1	cluster0	7.80778e-20	0.73	6.116	5.386	0.881	0.838	4.79123e-24
Rbm5	cluster0	0.0033079	0.73	5.727	4.997	0.658	0.679	2.02988e-07
1700034P13Rik	cluster0	6.16158e-15	0.725	2.827	2.102	0.391	0.223	3.78104e-19
Sfpq	cluster0	3.65983e-20	0.725	6.281	5.556	0.874	0.822	2.24585e-24
Rpl18a	cluster0	1.14223e-113	0.717	8.035	7.318	1	0.996	7.00926e-118
Clk1	cluster0	3.09791e-16	0.717	6.011	5.293	0.809	0.763	1.90102e-20
Rpl22l1	cluster0	1.44921e-10	0.715	5.71	4.996	0.753	0.693	8.89303e-15
6820431F20Rik	cluster0	4.27949e-07	0.714	5.795	5.081	0.726	0.693	2.6261e-11
Rps24	cluster0	5.33117e-116	0.711	8.037	7.327	1	0.996	3.27146e-120
Gm15427	cluster0	2.23035e-80	0.701	5.242	4.541	0.979	0.921	1.36865e-84
Pde4b	cluster0	6.911e-08	0.7	5.719	5.019	0.626	0.553	4.24092e-12
Ypel3	cluster0	6.60286e-05	0.7	5.693	4.993	0.677	0.657	4.05183e-09
Rps24-ps3	cluster0	2.01219e-12	0.695	3.022	2.326	0.598	0.542	1.23478e-16
Rac2	cluster0	1.13986e-28	0.694	6.449	5.756	0.886	0.839	6.99469e-33
Rps19	cluster0	1.68387e-94	0.685	7.869	7.184	1	0.985	1.0333e-98
Mndal	cluster0	1.07621e-25	0.683	6.237	5.554	0.902	0.813	6.60411e-30
Csk	cluster0	1.72528e-12	0.68	6.082	5.402	0.802	0.815	1.05872e-16
Rpl17-ps10	cluster0	1.41584e-83	0.678	5.789	5.111	0.988	0.949	8.68829e-88
Ciita	cluster0	3.46718e-07	0.675	5.829	5.154	0.649	0.568	2.12763e-11
Rpl17-ps5	cluster0	6.7129e-85	0.672	5.8	5.128	0.991	0.957	4.11936e-89
Nap1l1	cluster0	1.19207e-25	0.671	6.54	5.869	0.912	0.875	7.31508e-30
Rpl17-ps8	cluster0	1.31513e-90	0.67	5.335	4.665	0.986	0.949	8.07024e-95
Rpl17	cluster0	1.01111e-107	0.669	7.429	6.76	0.998	0.984	6.20464e-112
Rpl17-ps3	cluster0	3.09508e-98	0.669	6.522	5.854	0.998	0.974	1.89929e-102
Usp53	cluster0	1.24144e-05	0.667	3.708	3.041	0.309	0.528	7.61806e-10
Rpl17-ps9	cluster0	1.14468e-87	0.666	5.328	4.663	0.991	0.944	7.0243e-92
Gm20186	cluster0	0.010422	0.665	5.712	5.047	0.688	0.701	6.39544e-07
Rpl39-ps	cluster0	9.35978e-07	0.66	2.732	2.072	0.523	0.483	5.7436e-11
Gm6133	cluster0	2.19656e-28	0.656	3.764	3.108	0.802	0.746	1.34791e-32
Gm11878	cluster0	5.0661e-15	0.65	3.102	2.452	0.649	0.595	3.1088e-19
Napsa	cluster0	1.0818e-10	0.642	5.724	5.083	0.649	0.528	6.63842e-15
Gm7299	cluster0	2.97875e-16	0.638	3.22	2.582	0.681	0.625	1.8279e-20
Gm10845	cluster0	0.00609301	0.636	3.38	2.744	0.453	0.395	3.73896e-07
Gm10362	cluster0	1.38082e-25	0.635	3.64	3.005	0.784	0.724	8.47334e-30
Srsf5	cluster0	1.8323e-37	0.633	6.776	6.143	0.977	0.938	1.12439e-41
Gm10163	cluster0	8.79206e-31	0.632	4.008	3.376	0.823	0.794	5.39522e-35
Rps13	cluster0	1.90701e-78	0.632	7.444	6.813	0.998	0.986	1.17023e-82
Gm10268	cluster0	3.87021e-46	0.628	4.303	3.675	0.928	0.852	2.37495e-50
Eif1	cluster0	2.6406e-56	0.627	7.153	6.526	0.991	0.984	1.6204e-60
Gm9493	cluster0	1.76624e-40	0.625	4.524	3.899	0.935	0.852	1.08385e-44
Rps7	cluster0	6.31617e-76	0.624	7.251	6.627	0.998	0.979	3.8759e-80
Brd4	cluster0	0.0385038	0.622	5.741	5.119	0.698	0.727	2.36278e-06
Gm46620	cluster0	1.2586e-06	0.622	5.248	4.626	0.609	0.517	7.72339e-11
Ly6e	cluster0	9.15725e-63	0.621	7.778	7.156	0.998	0.959	5.61932e-67
Ifi203	cluster0	1.24378e-16	0.62	6.066	5.446	0.812	0.73	7.63243e-21
Rpl21-ps15	cluster0	1.06224e-30	0.617	3.986	3.37	0.853	0.791	6.51841e-35
Rps21	cluster0	1.11899e-68	0.616	7.27	6.654	0.995	0.991	6.86667e-73
Rps7-ps3	cluster0	2.22197e-58	0.614	6.259	5.645	0.993	0.942	1.36351e-62
Rpl4	cluster0	3.38593e-74	0.61	7.541	6.931	0.995	0.985	2.07777e-78
Srsf7	cluster0	3.06226e-08	0.61	5.836	5.226	0.774	0.711	1.87915e-12
Wdfy4	cluster0	0.000774341	0.61	5.148	4.538	0.547	0.482	4.75172e-08
Rps18-ps6	cluster0	6.65835e-13	0.607	3.628	3.021	0.723	0.701	4.08588e-17
Gm14648	cluster0	2.09674e-24	0.606	3.936	3.33	0.823	0.781	1.28666e-28
Grk2	cluster0	2.37564e-12	0.604	6.086	5.482	0.867	0.842	1.4578e-16
Rps15	cluster0	1.15174e-71	0.603	7.717	7.114	0.998	0.992	7.06763e-76
H2-Q4	cluster0	9.99425e-12	0.603	5.711	5.108	0.865	0.83	6.13295e-16
Rpl8	cluster0	5.22935e-66	0.602	7.538	6.936	0.995	0.978	3.20898e-70
Rps18	cluster0	1.63771e-65	0.592	7.792	7.2	0.998	0.984	1.00498e-69
Rps19-ps4	cluster0	0.00169652	0.591	2.897	2.306	0.533	0.539	1.04106e-07
Gm4366	cluster0	1.39512e-06	0.591	4.246	3.655	0.688	0.677	8.56112e-11
Rpl34-ps1	cluster0	1.8006e-32	0.585	4.305	3.72	0.891	0.857	1.10493e-36
Rps3a3	cluster0	2.64789e-34	0.583	4.207	3.624	0.9	0.82	1.62487e-38
Rps13-ps4	cluster0	1.39154e-36	0.582	4.628	4.046	0.926	0.867	8.53916e-41
Eef1g	cluster0	1.08209e-15	0.578	6.214	5.636	0.867	0.856	6.6402e-20
Rps3a2	cluster0	4.12378e-61	0.577	5.827	5.25	0.993	0.947	2.53055e-65
Hsp90aa1	cluster0	3.00385e-19	0.574	6.789	6.216	0.923	0.885	1.8433e-23
Rps13-ps2	cluster0	9.60869e-47	0.573	5.359	4.786	0.972	0.929	5.89635e-51
Gm12918	cluster0	1.95355e-60	0.573	6.232	5.659	0.993	0.968	1.19879e-64
Gm13408	cluster0	8.49648e-19	0.571	4.113	3.542	0.816	0.784	5.21385e-23
Rps3a1	cluster0	3.98083e-79	0.571	7.419	6.848	0.995	0.987	2.44283e-83
Rps13-ps1	cluster0	1.93152e-47	0.571	5.17	4.599	0.974	0.926	1.18527e-51
Akap13	cluster0	0.000782577	0.569	5.962	5.392	0.758	0.786	4.80227e-08
Rpl27-ps3	cluster0	7.71824e-39	0.568	5.324	4.755	0.933	0.893	4.73628e-43
Gm11518	cluster0	9.05408e-33	0.566	5.325	4.758	0.926	0.893	5.55601e-37
Gm15710	cluster0	1.10668e-55	0.565	6.159	5.594	0.991	0.966	6.79111e-60
Gm43028	cluster0	4.33174e-30	0.563	4.135	3.572	0.872	0.831	2.65816e-34
Gm10095	cluster0	7.31587e-27	0.561	3.95	3.389	0.842	0.793	4.48936e-31
Gm46209	cluster0	2.49996e-12	0.558	3.363	2.805	0.705	0.674	1.53409e-16
Gm10240	cluster0	8.36344e-25	0.558	3.928	3.37	0.844	0.786	5.13221e-29
Rhob	cluster0	1.66114e-10	0.558	6.216	5.658	0.774	0.753	1.01935e-14
Gm6109	cluster0	0.00549497	0.558	2.765	2.208	0.512	0.509	3.37198e-07
Rpl30-ps10	cluster0	2.55533e-38	0.557	4.987	4.43	0.949	0.91	1.56807e-42
Rpl9-ps4	cluster0	2.21695e-41	0.556	5.077	4.521	0.972	0.909	1.36043e-45
Rpl21-ps8	cluster0	5.82931e-22	0.555	4.044	3.489	0.833	0.814	3.57714e-26
Sub1	cluster0	1.09895e-09	0.554	6.264	5.71	0.842	0.834	6.74367e-14
Rps13-ps5	cluster0	1.88613e-23	0.553	3.897	3.344	0.84	0.78	1.15742e-27
Rpl30	cluster0	1.3419e-52	0.553	6.836	6.283	0.991	0.975	8.23454e-57
Rpl21	cluster0	5.84008e-62	0.552	7.322	6.769	1	0.988	3.58375e-66
Rps5	cluster0	8.43376e-53	0.552	7.611	7.06	0.998	0.977	5.17535e-57
Gm12191	cluster0	2.85494e-42	0.551	4.978	4.426	0.947	0.912	1.75193e-46
Gm6252	cluster0	3.88112e-19	0.55	3.967	3.417	0.805	0.769	2.38164e-23
Rpl9-ps7	cluster0	1.61118e-16	0.549	3.879	3.33	0.788	0.77	9.88697e-21
Gm10045	cluster0	1.98464e-10	0.549	3.457	2.908	0.693	0.701	1.21787e-14
Rpl13-ps6	cluster0	4.20606e-48	0.549	5.966	5.417	0.988	0.957	2.58104e-52
Rpl27	cluster0	1.79655e-46	0.546	6.807	6.261	0.974	0.96	1.10245e-50
Rpl34	cluster0	2.81069e-69	0.546	7.938	7.392	1	0.994	1.72477e-73
Tax1bp1	cluster0	2.51662e-06	0.544	6.094	5.55	0.795	0.794	1.54432e-10
Rpl9	cluster0	4.25014e-61	0.542	7.317	6.776	0.995	0.987	2.60809e-65
Rps8-ps1	cluster0	5.76689e-32	0.541	4.368	3.827	0.907	0.859	3.53884e-36
Rpl19-ps11	cluster0	5.56703e-50	0.541	6.301	5.76	0.988	0.968	3.4162e-54
AC109138.2	cluster0	0.00131832	0.54	6.575	6.035	0.863	0.925	8.08982e-08
Rps8-ps5	cluster0	7.3285e-22	0.54	3.925	3.385	0.84	0.798	4.49711e-26
Rpl36a-ps2	cluster0	4.41013e-19	0.54	4.608	4.068	0.86	0.818	2.70627e-23
Gm12346	cluster0	6.84273e-05	0.539	4.398	3.859	0.709	0.694	4.19903e-09
Rpl13	cluster0	4.87741e-58	0.537	7.075	6.538	0.998	0.983	2.99301e-62
Gm13370	cluster0	4.30636e-22	0.536	3.929	3.393	0.835	0.801	2.64259e-26
Rpl19-ps7	cluster0	3.6704e-16	0.536	3.627	3.091	0.763	0.739	2.25233e-20
Rps10-ps2	cluster0	1.02408e-24	0.536	4.182	3.646	0.881	0.816	6.28421e-29
Rps3	cluster0	1.4612e-60	0.535	7.761	7.226	0.995	0.989	8.9666e-65
Rpl36a	cluster0	8.94884e-27	0.535	6.447	5.912	0.963	0.936	5.49143e-31
Rpl30-ps8	cluster0	1.86251e-20	0.535	3.846	3.311	0.805	0.775	1.14292e-24
Rpl19-ps6	cluster0	5.516e-05	0.534	3.302	2.768	0.626	0.649	3.38488e-09
Rpl9-ps6	cluster0	6.765e-54	0.531	5.999	5.468	0.986	0.959	4.15132e-58
Gm4316	cluster0	5.42768e-41	0.53	6.857	6.327	0.998	0.988	3.33068e-45
Luc7l2	cluster0	0.0169344	0.529	5.824	5.295	0.809	0.83	1.03917e-06
Rpl19	cluster0	9.03358e-57	0.528	7.216	6.688	0.998	0.986	5.54343e-61
Rps16-ps2	cluster0	4.88278e-55	0.527	6.17	5.643	0.998	0.961	2.99631e-59
Gm48557	cluster0	3.77516e-12	0.526	3.307	2.781	0.698	0.673	2.31661e-16
Rpl39	cluster0	2.84679e-56	0.526	7.168	6.642	0.995	0.99	1.74692e-60
Rpl30-ps1	cluster0	5.72957e-29	0.523	4.434	3.911	0.905	0.864	3.51593e-33
Rpl27-ps1	cluster0	5.2857e-16	0.523	3.8	3.277	0.791	0.742	3.24356e-20
Gm14414	cluster0	9.7525e-35	0.521	4.265	3.744	0.905	0.852	5.9846e-39
Gm5844	cluster0	0.0426456	0.52	3.661	3.141	0.621	0.603	2.61694e-06
Gm15500	cluster0	1.39845e-45	0.518	6.523	6.005	0.993	0.967	8.58155e-50
Rps18-ps5	cluster0	1.269e-09	0.517	3.458	2.941	0.702	0.696	7.78721e-14
Rpl19-ps1	cluster0	1.42684e-32	0.515	4.756	4.241	0.933	0.902	8.75579e-37
Gm11808	cluster0	2.26717e-50	0.515	5.493	4.978	0.984	0.955	1.39125e-54
Rpl23a	cluster0	5.85718e-51	0.513	7.126	6.613	0.995	0.987	3.59424e-55
Gm7331	cluster0	3.48284e-38	0.511	4.679	4.168	0.949	0.908	2.13723e-42
Cnbp	cluster0	3.30858e-13	0.51	6.416	5.906	0.884	0.875	2.0303e-17
Rpl23a-ps3	cluster0	7.43287e-37	0.51	5.485	4.975	0.967	0.932	4.56116e-41
Rps16	cluster0	8.23022e-65	0.51	7.553	7.043	1	0.99	5.05045e-69
Rps6-ps3	cluster0	2.36189e-23	0.509	4.412	3.903	0.879	0.852	1.44937e-27
Gm13611	cluster0	3.74785e-22	0.509	4.831	4.322	0.902	0.874	2.29986e-26
Rps6	cluster0	1.22065e-54	0.508	7.118	6.61	0.993	0.979	7.49051e-59
Ifi209	cluster0	1.1664e-13	0.507	6.172	5.665	0.765	0.674	7.15759e-18
Rpl36a-ps1	cluster0	1.46419e-15	0.507	4.543	4.036	0.874	0.821	8.98495e-20
Rpsa-ps10	cluster0	3.39181e-28	0.506	4.613	4.106	0.928	0.865	2.08138e-32
Gm15501	cluster0	1.71137e-55	0.506	6.334	5.828	0.998	0.969	1.05018e-59
Uba52	cluster0	1.00383e-68	0.505	7.591	7.086	1	0.994	6.15996e-73
Rpsa-ps1	cluster0	0.000268637	0.504	3.01	2.507	0.579	0.566	1.64848e-08
Srsf2	cluster0	0.0188437	0.503	5.943	5.44	0.816	0.852	1.15634e-06
Rpl5	cluster0	7.14566e-48	0.503	6.912	6.409	0.993	0.982	4.38492e-52
Gm7206	cluster0	4.12312e-32	0.502	4.868	4.366	0.935	0.896	2.53014e-36
Srsf3	cluster0	1.46404e-08	0.501	6.207	5.706	0.863	0.854	8.98404e-13
Gm16409	cluster0	2.9323e-15	0.501	3.699	3.198	0.781	0.736	1.7994e-19
Rpl10a	cluster0	1.89851e-30	0.5	7.081	6.581	0.984	0.97	1.16501e-34
Rpl7-ps9	cluster0	0.0110892	0.499	3.176	2.676	0.595	0.632	6.80488e-07
Rps6-ps4	cluster0	4.85368e-44	0.499	5.903	5.404	0.981	0.943	2.97845e-48
Gm9844	cluster0	5.1175e-45	0.499	5.705	5.207	0.986	0.846	3.14034e-49
Gm10132	cluster0	7.69756e-24	0.498	4.373	3.875	0.9	0.862	4.72359e-28
Rpl30-ps9	cluster0	1.86197e-20	0.496	4.204	3.708	0.833	0.83	1.14259e-24
Tmsb10	cluster0	1.39002e-45	0.495	7.49	6.995	1	0.941	8.52982e-50
Rpl13-ps3	cluster0	3.23802e-19	0.494	4.217	3.723	0.851	0.848	1.987e-23
Gm9843	cluster0	2.28926e-50	0.494	5.505	5.012	0.993	0.969	1.4048e-54
Rpl30-ps3	cluster0	0.00458884	0.492	3.137	2.645	0.605	0.632	2.81593e-07
Rpl5-ps1	cluster0	0.0320335	0.492	3.174	2.681	0.551	0.548	1.96573e-06
H3f3b	cluster0	1.66852e-34	0.491	7.819	7.328	0.991	0.989	1.02388e-38
Gm8623	cluster0	1.77557e-10	0.491	3.531	3.04	0.712	0.721	1.08958e-14
Rpsa	cluster0	2.16233e-47	0.491	7.833	7.342	0.998	0.99	1.32691e-51
Gm11353	cluster0	1.75837e-42	0.488	5.331	4.843	0.988	0.942	1.07902e-46
Rpsa-ps2	cluster0	9.53348e-24	0.488	4.601	4.113	0.895	0.867	5.8502e-28
Gm42031	cluster0	6.49658e-37	0.487	7.105	6.617	0.998	0.992	3.98661e-41
Eif3f	cluster0	3.8327e-11	0.486	6.241	5.755	0.872	0.857	2.35193e-15
Srrm2	cluster0	8.28642e-07	0.486	6.082	5.596	0.83	0.832	5.08494e-11
Gm16238	cluster0	2.84983e-07	0.486	3.166	2.681	0.642	0.635	1.74879e-11
Gm3362	cluster0	4.4913e-32	0.484	4.914	4.43	0.958	0.907	2.75607e-36
Brd2	cluster0	5.34374e-08	0.484	6.411	5.927	0.877	0.893	3.27917e-12
Rpl10a-ps1	cluster0	5.29781e-19	0.484	4.48	3.996	0.888	0.831	3.25099e-23
Rps10	cluster0	2.08239e-40	0.484	7.291	6.808	0.991	0.982	1.27785e-44
Rpl32	cluster0	2.79355e-55	0.484	7.699	7.216	1	0.994	1.71426e-59
Rpl38	cluster0	1.6419e-37	0.482	6.909	6.427	0.993	0.99	1.00755e-41
Uba52-ps	cluster0	1.09566e-21	0.478	3.921	3.443	0.847	0.822	6.72346e-26
Nr4a1	cluster0	0.000155137	0.478	6.282	5.804	0.698	0.686	9.51994e-09
Rps4x	cluster0	1.39475e-48	0.478	7.904	7.426	1	0.992	8.55885e-53
Rps8	cluster0	3.2433e-62	0.475	7.187	6.712	0.998	0.993	1.99024e-66
Gm49804	cluster0	1.60737e-25	0.474	4.919	4.445	0.935	0.893	9.86359e-30
Gm14438	cluster0	4.9133e-24	0.472	4.312	3.841	0.893	0.866	3.01504e-28
Gm7536	cluster0	4.58746e-26	0.472	5.255	4.783	0.96	0.932	2.81508e-30
Rps8-ps4	cluster0	8.53487e-09	0.47	3.318	2.848	0.684	0.69	5.2374e-13
Gm11263	cluster0	3.23044e-19	0.464	4.317	3.853	0.884	0.84	1.98235e-23
Fau	cluster0	4.32663e-66	0.463	7.91	7.447	1	0.998	2.65503e-70
Rpl36	cluster0	2.87087e-24	0.461	6.725	6.263	0.979	0.968	1.7617e-28
Rpl6l	cluster0	3.32131e-31	0.461	5.556	5.096	0.963	0.938	2.03811e-35
Rpsa-ps9	cluster0	0.0142439	0.459	3.132	2.673	0.605	0.623	8.74072e-07
Rpl27a	cluster0	5.21645e-42	0.458	7.158	6.7	0.998	0.987	3.20106e-46
Rps8-ps2	cluster0	4.59384e-23	0.456	4.294	3.837	0.909	0.862	2.819e-27
Rbm39	cluster0	1.50206e-10	0.456	6.599	6.143	0.942	0.942	9.21733e-15
9930111J21Rik2	cluster0	3.41202e-07	0.455	6.246	5.792	0.86	0.839	2.09378e-11
Gm4613	cluster0	6.47565e-09	0.454	3.515	3.061	0.716	0.742	3.97377e-13
Gm14633	cluster0	1.13905e-07	0.452	3.346	2.894	0.712	0.707	6.98976e-12
Junb	cluster0	4.46607e-25	0.451	7.788	7.338	0.993	0.972	2.74059e-29
Rps28	cluster0	3.68093e-48	0.45	7.204	6.755	1	0.991	2.25879e-52
Rpl23	cluster0	7.82621e-42	0.449	7.424	6.975	1	0.991	4.80253e-46
Gm10335	cluster0	4.48189e-17	0.449	4.313	3.864	0.886	0.864	2.7503e-21
Rpl3-ps1	cluster0	4.05379e-22	0.448	5.506	5.057	0.949	0.93	2.4876e-26
Rpl31-ps13	cluster0	1.05593e-07	0.448	3.472	3.024	0.714	0.718	6.47966e-12
Rpl38-ps2	cluster0	1.65549e-14	0.446	3.867	3.422	0.819	0.806	1.01589e-18
Ncl	cluster0	4.56231e-08	0.445	6.622	6.177	0.909	0.923	2.79965e-12
Rps23-ps1	cluster0	5.65581e-39	0.445	6.069	5.624	0.993	0.969	3.47068e-43
Rpl37rt	cluster0	3.72615e-26	0.444	5.25	4.806	0.97	0.943	2.28655e-30
Rpl37a	cluster0	1.21769e-49	0.443	7.675	7.232	1	0.996	7.47231e-54
Rpl7-ps7	cluster0	3.97778e-18	0.439	4.831	4.392	0.923	0.905	2.44095e-22
Rpl3	cluster0	1.35005e-32	0.439	7.238	6.799	0.986	0.983	8.28458e-37
Gm9794	cluster0	3.52181e-22	0.439	4.77	4.331	0.937	0.905	2.16115e-26
Rps23-ps2	cluster0	8.48655e-27	0.438	4.925	4.486	0.97	0.923	5.20775e-31
Kxd1	cluster0	7.11302e-37	0.438	5.752	5.315	0.988	0.964	4.36489e-41
Gm7027	cluster0	3.58454e-16	0.437	4.334	3.897	0.86	0.853	2.19964e-20
Rps23	cluster0	2.22736e-45	0.436	7.16	6.724	0.995	0.987	1.36682e-49
Rpl6	cluster0	7.24678e-47	0.433	7.581	7.148	0.998	0.993	4.44697e-51
Rpl37	cluster0	1.01706e-34	0.432	7.017	6.585	0.993	0.99	6.24117e-39
Rpl7	cluster0	1.97605e-27	0.429	7.213	6.784	0.995	0.98	1.2126e-31
Gm13436	cluster0	1.63761e-12	0.428	4.212	3.784	0.853	0.837	1.00491e-16
Gm4342	cluster0	1.46885e-09	0.426	3.976	3.549	0.837	0.811	9.01356e-14
Rpl31-ps9	cluster0	4.07082e-05	0.424	3.208	2.783	0.665	0.662	2.49805e-09
Rpl18-ps2	cluster0	0.0018767	0.424	3.541	3.117	0.684	0.722	1.15163e-07
Rpl14-ps1	cluster0	2.79683e-08	0.424	4.434	4.01	0.847	0.834	1.71626e-12
Gm10443	cluster0	1.68516e-10	0.42	3.806	3.386	0.798	0.802	1.0341e-14
Rplp2	cluster0	1.48121e-39	0.42	7.405	6.986	0.998	0.995	9.08938e-44
Rpl35	cluster0	1.47141e-28	0.419	6.754	6.335	0.998	0.979	9.02928e-33
Gm4149	cluster0	2.47628e-14	0.419	4.309	3.89	0.881	0.886	1.51957e-18
Rps14	cluster0	2.034e-48	0.419	7.896	7.477	0.998	0.994	1.24816e-52
Rpl31-ps12	cluster0	6.85802e-14	0.419	4.083	3.664	0.828	0.835	4.20841e-18
Gm8624	cluster0	1.02975e-06	0.418	3.663	3.246	0.742	0.768	6.31902e-11
Gm12174	cluster0	6.04013e-05	0.416	3.516	3.099	0.712	0.745	3.70651e-09
Rpl26	cluster0	1.88329e-30	0.415	7.469	7.054	0.998	0.988	1.15568e-34
AI506816	cluster0	1.07697e-21	0.415	5.978	5.563	0.972	0.96	6.60878e-26
Rpl31	cluster0	9.32648e-32	0.413	7.049	6.636	0.988	0.988	5.72317e-36
Arhgdib	cluster0	1.19312e-18	0.411	7.054	6.642	0.972	0.956	7.32155e-23
Rpl18	cluster0	2.03839e-25	0.409	7.364	6.954	0.981	0.979	1.25085e-29
Rps12-ps18	cluster0	0.0143754	0.405	3.063	2.658	0.607	0.648	8.82141e-07
Rps12	cluster0	7.42239e-29	0.405	6.864	6.458	0.988	0.983	4.55473e-33
Eef2	cluster0	7.36177e-28	0.405	7.324	6.919	0.988	0.988	4.51753e-32
Gm6136	cluster0	4.34063e-31	0.402	5.311	4.909	0.979	0.957	2.66362e-35
Rpl31-ps8	cluster0	1.05998e-17	0.397	4.744	4.348	0.921	0.905	6.50457e-22
Hnrnpa1	cluster0	0.000109115	0.394	6.172	5.778	0.891	0.887	6.69583e-09
Eef1b2	cluster0	1.20103e-10	0.391	6.516	6.125	0.914	0.924	7.37011e-15
Rpl14	cluster0	2.40305e-22	0.389	7.183	6.795	0.993	0.979	1.47462e-26
Rps26	cluster0	2.04199e-27	0.384	7.167	6.783	0.993	0.984	1.25306e-31
Wdr89	cluster0	1.31385e-26	0.383	5.262	4.88	0.96	0.963	8.06242e-31
Hnrnpa0	cluster0	4.85516e-05	0.381	5.697	5.316	0.872	0.856	2.97936e-09
Rps26-ps1	cluster0	9.74576e-15	0.379	4.907	4.528	0.928	0.905	5.98046e-19
Rps29	cluster0	4.72174e-46	0.378	7.521	7.142	1	0.999	2.89749e-50
Rps12-ps4	cluster0	3.77313e-16	0.378	4.481	4.104	0.928	0.894	2.31537e-20
Rps2	cluster0	3.88655e-19	0.376	7.217	6.841	0.981	0.977	2.38497e-23
Sp100	cluster0	0.0209185	0.375	5.901	5.526	0.805	0.792	1.28366e-06
Ptma	cluster0	3.22973e-33	0.374	7.617	7.244	1	0.992	1.98192e-37
Gm2000	cluster0	4.27589e-22	0.369	5.87	5.501	0.984	0.969	2.62389e-26
AC124742.1	cluster0	2.70325e-06	0.369	3.551	3.182	0.742	0.759	1.65884e-10
Gm10051	cluster0	3.17705e-09	0.369	4.237	3.868	0.835	0.844	1.94959e-13
mt-Nd5	cluster0	1.19857e-42	0.368	8.085	7.717	1	0.991	7.35497e-47
Gm10073	cluster0	7.29882e-18	0.367	4.849	4.481	0.947	0.933	4.4789e-22
Npm1	cluster0	6.29715e-06	0.367	6.44	6.073	0.877	0.896	3.86423e-10
Gm12840	cluster0	0.0020361	0.367	3.976	3.61	0.412	0.32	1.24945e-07
Gm14303	cluster0	4.36348e-06	0.365	3.912	3.547	0.798	0.839	2.67764e-10
Rpl28-ps1	cluster0	3.16216e-17	0.364	5.544	5.18	0.96	0.947	1.94045e-21
Rps25-ps1	cluster0	0.0022293	0.361	3.658	3.297	0.767	0.775	1.36801e-07
Gm10288	cluster0	7.61961e-14	0.361	5.361	5	0.947	0.928	4.67576e-18
Rplp1	cluster0	5.96196e-38	0.357	7.838	7.481	0.998	0.996	3.65854e-42
Rps12-ps9	cluster0	5.16855e-12	0.351	4.644	4.293	0.916	0.912	3.17167e-16
Gm48909	cluster0	0.0488429	0.351	3.531	3.18	0.709	0.745	2.99723e-06
Rps25	cluster0	7.01646e-22	0.35	7.21	6.86	0.993	0.991	4.30564e-26
Rps12-ps3	cluster0	2.53897e-15	0.348	5.187	4.839	0.94	0.936	1.55804e-19
Sf3b1	cluster0	0.0361585	0.347	6.443	6.096	0.877	0.92	2.21886e-06
Rps12l1	cluster0	2.84018e-15	0.346	5.203	4.857	0.96	0.937	1.74287e-19
Rpl22	cluster0	8.44863e-07	0.345	6.443	6.099	0.942	0.951	5.18448e-11
Snx5	cluster0	0.00144692	0.345	6.502	6.157	0.895	0.921	8.879e-08
Rpl15	cluster0	4.88396e-13	0.344	6.728	6.383	0.967	0.964	2.99703e-17
Irf8	cluster0	0.000448557	0.339	6.139	5.8	0.758	0.764	2.75256e-08
Ppm1k	cluster0	0.00467974	0.338	3.776	3.439	0.377	0.584	2.87171e-07
Rpl15-ps3	cluster0	0.000341993	0.337	4.515	4.178	0.849	0.844	2.09863e-08
Gm5905	cluster0	2.85814e-15	0.337	4.926	4.589	0.949	0.925	1.75389e-19
Rpl11	cluster0	2.80884e-18	0.333	7.059	6.726	0.993	0.984	1.72364e-22
Rps17	cluster0	9.10955e-14	0.333	6.804	6.471	0.979	0.978	5.59005e-18
Rack1	cluster0	3.82953e-21	0.332	7.299	6.967	0.993	0.983	2.34998e-25
Rpl29	cluster0	8.89119e-13	0.33	7.143	6.814	0.974	0.976	5.45606e-17
Lrrc8a	cluster0	0.00107264	0.329	3.177	2.848	0.274	0.448	6.58225e-08
Rbm3	cluster0	0.0145721	0.329	6.118	5.789	0.87	0.858	8.94214e-07
Gm49594	cluster0	0.000484866	0.326	4.267	3.941	0.816	0.82	2.97537e-08
Gm4294	cluster0	3.83504e-05	0.322	4.472	4.15	0.837	0.841	2.35336e-09
Rps2-ps10	cluster0	1.21938e-07	0.321	4.706	4.384	0.893	0.9	7.48267e-12
Rps9	cluster0	1.89041e-29	0.32	7.857	7.537	1	0.998	1.16004e-33
Rpl28	cluster0	1.24197e-19	0.32	7.126	6.806	0.995	0.989	7.62133e-24
Hmgb1	cluster0	0.00709405	0.304	6.024	5.719	0.895	0.916	4.35325e-07
Rpl35a	cluster0	9.89928e-24	0.304	7.386	7.083	0.998	0.995	6.07467e-28
Ly6a	cluster0	5.67137e-07	0.303	5.696	5.393	0.521	0.42	3.48022e-11
Rsl1d1	cluster0	0.0120624	0.302	4.826	4.524	0.358	0.548	7.40208e-07
Gm14586	cluster0	0.00634581	0.295	4.379	4.084	0.837	0.867	3.89409e-07
Gm12254	cluster0	0.000731005	0.288	4.608	4.32	0.86	0.866	4.48579e-08
Rpl41	cluster0	3.73436e-22	0.286	7.66	7.374	1	0.998	2.29158e-26
Hnrnpa2b1	cluster0	1.20784e-06	0.283	6.911	6.628	0.974	0.972	7.41185e-11
Gm10076	cluster0	0.00573073	0.279	4.357	4.078	0.856	0.876	3.51665e-07
Tsn	cluster0	0.00842315	0.273	5.105	4.832	0.419	0.618	5.16885e-07
Eef1a1	cluster0	2.67849e-34	0.26	8.803	8.543	1	1	1.64365e-38
Scamp3	cluster0	0.00590006	0.258	4.324	4.066	0.26	0.428	3.62056e-07
mt-Atp8	cluster0	3.33048e-11	0.251	6.205	5.953	0.974	0.979	2.04374e-15
Col14a1	cluster1	2.40196e-82	1.796	5.893	4.098	0.641	0.238	1.47396e-86
Lilra5	cluster1	1.19881e-103	1.756	5.601	3.844	0.686	0.221	7.35648e-108
Nes	cluster1	3.76614e-57	1.687	5.588	3.901	0.511	0.185	2.31108e-61
Asb2	cluster1	2.54417e-13	1.506	4.381	2.875	0.262	0.121	1.56122e-17
Serpinf1	cluster1	1.46398e-44	1.485	5.315	3.829	0.494	0.205	8.98365e-49
Cadm1	cluster1	1.13674e-53	1.407	5.05	3.643	0.544	0.218	6.9756e-58
Mmp13	cluster1	9.93236e-21	1.405	5.5	4.095	0.317	0.139	6.09497e-25
Slco2b1	cluster1	4.78183e-91	1.387	5.98	4.593	0.793	0.356	2.93436e-95
Tnfsf13b	cluster1	1.40326e-16	1.359	4.065	2.706	0.274	0.12	8.6111e-21
Plxdc2	cluster1	1.40179e-25	1.344	5.525	4.181	0.539	0.319	8.60207e-30
Zmynd15	cluster1	6.47848e-14	1.342	4.758	3.416	0.379	0.222	3.9755e-18
St3gal6	cluster1	6.15472e-60	1.34	6.009	4.669	0.723	0.377	3.77683e-64
Gatm	cluster1	4.16226e-49	1.333	6.154	4.82	0.746	0.499	2.55416e-53
Itga9	cluster1	3.97292e-32	1.309	4.992	3.683	0.484	0.233	2.43797e-36
Cd81	cluster1	1.78928e-100	1.273	7.036	5.763	0.953	0.727	1.09799e-104
Pdgfb	cluster1	2.52482e-16	1.243	5.273	4.03	0.496	0.332	1.54935e-20
Tmem119	cluster1	1.91557e-24	1.204	5.036	3.831	0.441	0.222	1.17548e-28
Tanc2	cluster1	1.49242e-12	1.195	5.106	3.911	0.506	0.371	9.1582e-17
Ctsf	cluster1	8.8683e-10	1.191	4.141	2.949	0.262	0.134	5.44201e-14
Gm10134	cluster1	2.88511e-06	1.146	4.359	3.213	0.374	0.262	1.77044e-10
Pmepa1	cluster1	6.41476e-12	1.144	5.154	4.01	0.434	0.286	3.9364e-16
Slamf9	cluster1	2.8958e-66	1.142	6.671	5.529	0.89	0.655	1.777e-70
Siglece	cluster1	1.94515e-24	1.14	5.074	3.934	0.561	0.34	1.19364e-28
Ephx1	cluster1	3.69164e-18	1.139	5.394	4.256	0.474	0.278	2.26536e-22
Tgfbr1	cluster1	1.07428e-33	1.117	5.958	4.841	0.733	0.52	6.59227e-38
Hpgd	cluster1	8.07773e-67	1.115	6.535	5.42	0.865	0.529	4.95688e-71
Hexb	cluster1	8.63758e-100	1.111	7.693	6.583	0.99	0.913	5.30043e-104
Olfml3	cluster1	1.61953e-07	1.107	4.984	3.877	0.367	0.244	9.93822e-12
Plxna4	cluster1	1.74751e-12	1.096	4.058	2.962	0.262	0.12	1.07235e-16
C1qc	cluster1	1.20964e-112	1.09	8.457	7.367	0.998	0.894	7.42295e-117
C1qa	cluster1	8.96091e-113	1.09	8.426	7.336	1	0.88	5.49884e-117
Cx3cr1	cluster1	1.00984e-85	1.085	7.387	6.302	0.97	0.805	6.19685e-90
Smpdl3b	cluster1	2.00256e-08	1.084	4.216	3.131	0.302	0.168	1.22886e-12
Dst	cluster1	1.71706e-12	1.083	4.76	3.677	0.401	0.242	1.05367e-16
Sult1a1	cluster1	3.50675e-07	1.059	4.271	3.213	0.282	0.161	2.15191e-11
Arhgap22	cluster1	5.84864e-05	1.054	4.665	3.611	0.364	0.263	3.58901e-09
Cd36	cluster1	1.34201e-36	1.048	6.028	4.981	0.713	0.462	8.23519e-41
Cttnbp2nl	cluster1	1.4614e-18	1.047	5.488	4.44	0.613	0.453	8.96784e-23
Pea15a	cluster1	3.37458e-52	1.047	6.428	5.381	0.893	0.708	2.0708e-56
Creb5	cluster1	2.87979e-06	1.044	4.716	3.672	0.357	0.245	1.76718e-10
Ptgs1	cluster1	3.5035e-15	1.036	4.881	3.846	0.431	0.252	2.14992e-19
Fads1	cluster1	7.42595e-05	1.03	4.791	3.761	0.379	0.275	4.55691e-09
Fnbp1l	cluster1	0.00103475	1.017	4.772	3.755	0.347	0.252	6.34975e-08
Xlr	cluster1	0.00458482	1.013	4.092	3.079	0.277	0.19	2.81346e-07
Adgre1	cluster1	2.00197e-75	1.005	6.638	5.633	0.96	0.733	1.2285e-79
C1qb	cluster1	2.27473e-102	0.994	8.279	7.285	0.998	0.929	1.39588e-106
Pf4	cluster1	4.97192e-63	0.965	6.794	5.828	0.855	0.587	3.05101e-67
Trim47	cluster1	8.92208e-13	0.946	5.015	4.069	0.526	0.374	5.47501e-17
Rhoc	cluster1	1.46317e-15	0.945	4.952	4.007	0.476	0.295	8.97868e-20
Zfhx3	cluster1	2.38044e-16	0.943	5.397	4.454	0.658	0.52	1.46075e-20
Pdlim4	cluster1	0.00629355	0.94	4.357	3.417	0.317	0.223	3.86202e-07
Arap3	cluster1	8.56799e-13	0.925	4.546	3.62	0.424	0.263	5.25773e-17
Cfh	cluster1	1.79132e-59	0.922	6.799	5.878	0.878	0.592	1.09924e-63
Axl	cluster1	2.00538e-43	0.921	6.153	5.232	0.848	0.632	1.2306e-47
Pon3	cluster1	0.000261732	0.919	4.338	3.419	0.307	0.203	1.60611e-08
Scimp	cluster1	6.85315e-06	0.914	5.007	4.093	0.454	0.339	4.20542e-10
Mgl2	cluster1	1.13693e-38	0.903	6.785	5.881	0.808	0.581	6.97674e-43
Lifr	cluster1	5.26085e-12	0.885	5.409	4.524	0.628	0.514	3.22831e-16
Gpr65	cluster1	2.0857e-09	0.884	5.399	4.515	0.596	0.488	1.27988e-13
Spred1	cluster1	1.73471e-08	0.874	5.44	4.566	0.574	0.476	1.0645e-12
Cxcl16	cluster1	3.57674e-42	0.869	6.542	5.673	0.888	0.736	2.19486e-46
2510009E07Rik	cluster1	0.00160177	0.867	4.673	3.806	0.382	0.288	9.82922e-08
Hpgds	cluster1	2.43093e-07	0.862	5.085	4.223	0.451	0.33	1.49174e-11
Csf1r	cluster1	9.30747e-98	0.852	7.804	6.952	1	0.93	5.71151e-102
Cd86	cluster1	6.59824e-14	0.845	5.665	4.819	0.676	0.544	4.049e-18
Gpr34	cluster1	4.19478e-10	0.842	4.986	4.144	0.446	0.289	2.57412e-14
Fam129a	cluster1	4.21423e-27	0.834	6.445	5.611	0.833	0.727	2.58605e-31
Abca9	cluster1	6.74764e-25	0.83	5.663	4.833	0.688	0.467	4.14067e-29
Arhgef12	cluster1	0.00520068	0.825	4.25	3.425	0.424	0.335	3.19139e-07
Mrc1	cluster1	8.34254e-62	0.825	7.275	6.451	0.943	0.697	5.11938e-66
Rgs10	cluster1	1.63204e-26	0.823	6.172	5.349	0.84	0.706	1.0015e-30
Acvrl1	cluster1	0.000165958	0.819	4.966	4.148	0.501	0.415	1.01839e-08
Serinc3	cluster1	2.50324e-83	0.818	7.563	6.745	0.998	0.976	1.5361e-87
Cd33	cluster1	5.15608e-14	0.816	5.502	4.686	0.608	0.451	3.16402e-18
Ctnnd1	cluster1	0.0026938	0.812	4.315	3.504	0.359	0.258	1.65305e-07
Cd72	cluster1	2.07571e-30	0.811	6.329	5.518	0.788	0.622	1.27376e-34
Itga6	cluster1	3.99847e-14	0.801	5.428	4.627	0.584	0.417	2.45365e-18
Timp2	cluster1	3.14979e-44	0.794	6.334	5.54	0.89	0.65	1.93286e-48
Trf	cluster1	8.30758e-54	0.794	6.894	6.1	0.94	0.795	5.09792e-58
Lair1	cluster1	5.51835e-31	0.792	6.2	5.409	0.813	0.615	3.38632e-35
Itpripl2	cluster1	9.94905e-09	0.788	5.271	4.483	0.616	0.55	6.10521e-13
Igf1	cluster1	3.62823e-13	0.783	5.594	4.812	0.511	0.346	2.22645e-17
Selenop	cluster1	2.73234e-77	0.781	8.297	7.517	0.998	0.945	1.67669e-81
Txnip	cluster1	3.85114e-45	0.779	6.918	6.139	0.948	0.859	2.36324e-49
Cd9	cluster1	1.49872e-15	0.771	6.311	5.54	0.82	0.803	9.19683e-20
Stab1	cluster1	1.4754e-38	0.762	6.627	5.865	0.863	0.71	9.05374e-43
Tmem176b	cluster1	2.38219e-53	0.755	7.258	6.503	0.978	0.871	1.46182e-57
Tmem176a	cluster1	8.72466e-37	0.751	6.586	5.835	0.913	0.745	5.35387e-41
Dhrs3	cluster1	7.46625e-12	0.741	5.605	4.864	0.688	0.568	4.58164e-16
Cdk6	cluster1	0.0263129	0.737	5.305	4.568	0.499	0.445	1.61469e-06
Tmem86a	cluster1	0.0240019	0.737	4.824	4.087	0.434	0.351	1.47287e-06
Lacc1	cluster1	3.44423e-09	0.736	5.387	4.651	0.613	0.514	2.11355e-13
Clec5a	cluster1	3.24157e-05	0.735	5.045	4.311	0.479	0.376	1.98918e-09
Rnase4	cluster1	1.4934e-16	0.73	5.916	5.187	0.706	0.564	9.16422e-21
Rab3il1	cluster1	1.02612e-05	0.723	5.397	4.674	0.579	0.502	6.29674e-10
Marcks	cluster1	9.30326e-40	0.714	6.896	6.182	0.958	0.842	5.70892e-44
Gm25732	cluster1	2.50316e-08	0.713	4.811	4.098	0.606	0.53	1.53606e-12
Ccr5	cluster1	7.92377e-11	0.713	6.398	5.684	0.791	0.737	4.8624e-15
Pmp22	cluster1	3.76772e-07	0.712	5.022	4.31	0.444	0.313	2.31205e-11
Cd83	cluster1	0.00195058	0.71	5.729	5.019	0.611	0.562	1.19697e-07
Abcc3	cluster1	2.42166e-05	0.706	4.314	3.608	0.392	0.269	1.48605e-09
Sesn1	cluster1	0.00103027	0.704	5.018	4.315	0.506	0.406	6.32222e-08
P2ry6	cluster1	1.41287e-15	0.7	5.689	4.989	0.743	0.63	8.67002e-20
Itgb5	cluster1	2.91853e-12	0.692	5.777	5.085	0.703	0.603	1.79095e-16
Tgfbr2	cluster1	2.88596e-12	0.69	5.778	5.088	0.746	0.687	1.77096e-16
P2ry12	cluster1	0.00343292	0.688	4.599	3.911	0.372	0.269	2.1066e-07
Clec2d	cluster1	2.26499e-11	0.684	5.679	4.994	0.756	0.687	1.3899e-15
Dab2	cluster1	1.23486e-35	0.684	6.576	5.892	0.908	0.709	7.57771e-40
Camk1d	cluster1	0.00116403	0.678	5.741	5.063	0.676	0.627	7.14304e-08
Apobec1	cluster1	1.37506e-13	0.673	5.84	5.167	0.753	0.624	8.438e-18
Rtn4	cluster1	4.66958e-21	0.672	6.45	5.778	0.9	0.87	2.86547e-25
C5ar1	cluster1	1.5566e-12	0.672	5.666	4.994	0.696	0.574	9.55206e-17
Basp1	cluster1	2.54645e-16	0.67	5.636	4.966	0.751	0.603	1.56262e-20
Lpcat2	cluster1	0.000645079	0.668	5.269	4.602	0.576	0.52	3.95851e-08
C3ar1	cluster1	8.9174e-31	0.664	6.472	5.808	0.87	0.663	5.47214e-35
Fcgr3	cluster1	9.06152e-45	0.663	7.067	6.404	0.968	0.853	5.56058e-49
Gpr183	cluster1	9.92424e-05	0.657	5.241	4.584	0.551	0.451	6.08999e-09
Ccnd1	cluster1	5.13235e-17	0.657	6.182	5.525	0.688	0.519	3.14945e-21
Gm24270	cluster1	2.0873e-09	0.65	4.333	3.683	0.601	0.507	1.28087e-13
Cybb	cluster1	9.12292e-50	0.648	7.717	7.069	0.985	0.925	5.59826e-54
Fcgrt	cluster1	4.11561e-09	0.648	5.608	4.96	0.688	0.598	2.52553e-13
Mxd4	cluster1	0.00678319	0.647	5.528	4.881	0.608	0.582	4.16249e-07
H2-Eb1	cluster1	1.61463e-35	0.646	8.989	8.343	0.973	0.989	9.90812e-40
Ptpra	cluster1	0.0257697	0.635	5.606	4.97	0.666	0.662	1.58135e-06
mt-Rnr2	cluster1	2.55059e-79	0.631	9.438	8.806	1	0.999	1.56516e-83
Gm24245	cluster1	4.64481e-09	0.628	4.325	3.697	0.599	0.51	2.85028e-13
Clic4	cluster1	0.0016775	0.622	5.945	5.323	0.741	0.75	1.02939e-07
Ehd4	cluster1	8.44834e-25	0.621	6.532	5.911	0.895	0.796	5.1843e-29
Alox5	cluster1	0.00156983	0.618	4.631	4.013	0.387	0.284	9.63325e-08
Maf	cluster1	4.05113e-25	0.618	6.483	5.866	0.845	0.692	2.48597e-29
Abhd12	cluster1	2.45376e-12	0.613	5.827	5.215	0.781	0.683	1.50574e-16
Camk1	cluster1	0.00923358	0.609	5.13	4.52	0.569	0.505	5.66616e-07
Gm23935	cluster1	2.88043e-10	0.608	4.372	3.765	0.611	0.51	1.76757e-14
Cd63-ps	cluster1	1.03936e-10	0.607	3.02	2.414	0.444	0.278	6.37798e-15
Tpp1	cluster1	4.90084e-06	0.605	5.4	4.795	0.663	0.594	3.00739e-10
H2-Aa	cluster1	8.07417e-34	0.599	9.212	8.613	0.995	0.995	4.9547e-38
Slc11a1	cluster1	1.31616e-10	0.598	5.679	5.081	0.733	0.644	8.07657e-15
Lcp1	cluster1	6.42915e-36	0.594	7.914	7.32	0.998	0.982	3.94523e-40
Cd74	cluster1	2.35293e-46	0.594	10.11	9.517	0.998	1	1.44387e-50
Cd14	cluster1	1.78203e-28	0.591	6.867	6.276	0.925	0.804	1.09354e-32
Man2b1	cluster1	4.20133e-25	0.584	6.676	6.092	0.923	0.892	2.57814e-29
Man1a	cluster1	5.20015e-06	0.582	5.892	5.309	0.701	0.639	3.19106e-10
Arrb2	cluster1	4.72787e-11	0.576	5.897	5.32	0.805	0.753	2.90124e-15
Serpinb6a	cluster1	0.031266	0.574	4.827	4.253	0.406	0.311	1.91863e-06
Cd63	cluster1	1.02148e-23	0.573	5.937	5.363	0.756	0.562	6.26829e-28
Sirpa	cluster1	5.02539e-22	0.569	6.513	5.944	0.923	0.835	3.08382e-26
mt-Rnr1	cluster1	1.00175e-34	0.568	7.893	7.325	0.988	0.987	6.14719e-39
Lgmn	cluster1	6.70669e-30	0.564	7.088	6.524	0.963	0.866	4.11554e-34
Cd300ld	cluster1	7.17317e-22	0.558	6.014	5.456	0.86	0.684	4.4018e-26
Eid1	cluster1	3.81226e-06	0.553	5.763	5.209	0.738	0.709	2.33938e-10
Unc93b1	cluster1	3.21447e-12	0.539	5.821	5.282	0.883	0.835	1.97255e-16
Vsir	cluster1	8.43375e-14	0.533	6.341	5.808	0.883	0.831	5.17535e-18
Tacc1	cluster1	0.00504234	0.526	5.746	5.22	0.728	0.734	3.09422e-07
Lpl	cluster1	1.27128e-20	0.518	6.592	6.075	0.845	0.743	7.80117e-25
H2-Ab1	cluster1	1.51987e-24	0.515	9.006	8.491	0.99	0.994	9.32662e-29
Hexa	cluster1	4.48763e-19	0.514	6.468	5.954	0.92	0.85	2.75382e-23
Ms4a7	cluster1	7.25034e-15	0.513	5.981	5.468	0.698	0.564	4.44915e-19
Il10rb	cluster1	1.40535e-05	0.507	5.355	4.847	0.726	0.683	8.62389e-10
Rbpj	cluster1	4.83009e-06	0.507	6.089	5.581	0.803	0.785	2.96397e-10
Apoe	cluster1	8.5033e-43	0.503	9.673	9.17	1	1	5.21803e-47
Cyfip1	cluster1	0.000102734	0.503	5.722	5.219	0.751	0.716	6.30425e-09
Atp2b1	cluster1	1.23337e-13	0.503	6.427	5.924	0.89	0.83	7.56855e-18
Ctsc	cluster1	1.01824e-36	0.498	7.475	6.978	0.99	0.927	6.24838e-41
Gm13339	cluster1	2.80369e-22	0.496	5.024	4.528	0.938	0.919	1.72048e-26
Wnk1	cluster1	1.73581e-07	0.49	6.304	5.813	0.838	0.849	1.06518e-11
Itm2b	cluster1	3.04484e-50	0.489	8.03	7.541	0.998	0.987	1.86846e-54
Tm6sf1	cluster1	0.00033656	0.484	5.868	5.383	0.805	0.791	2.06529e-08
mt-Nd4l	cluster1	3.75737e-44	0.482	6.937	6.455	0.995	0.98	2.3057e-48
Nckap1l	cluster1	0.00582251	0.478	5.917	5.44	0.771	0.799	3.57297e-07
Ctsa	cluster1	6.58463e-16	0.474	6.657	6.184	0.945	0.889	4.04064e-20
Gm10222	cluster1	2.70182e-37	0.473	5.95	5.477	0.965	0.97	1.65797e-41
mt-Nd2	cluster1	3.06814e-41	0.471	8.163	7.693	1	0.994	1.88276e-45
Cyth4	cluster1	1.99526e-14	0.469	6.322	5.852	0.933	0.86	1.22439e-18
Gm28439	cluster1	2.79438e-46	0.469	7.276	6.807	1	0.988	1.71477e-50
Clec7a	cluster1	4.25655e-08	0.465	6.593	6.128	0.82	0.741	2.61202e-12
Myadm	cluster1	8.85597e-05	0.461	5.874	5.414	0.781	0.759	5.43444e-09
Ckb	cluster1	2.27789e-06	0.46	6.157	5.697	0.776	0.717	1.39782e-10
Rab7b	cluster1	0.0272545	0.459	5.451	4.992	0.611	0.537	1.67247e-06
Sdc3	cluster1	1.92e-08	0.458	6.193	5.734	0.853	0.774	1.1782e-12
Mpeg1	cluster1	2.69977e-20	0.455	7.496	7.041	0.983	0.918	1.65671e-24
Cst3	cluster1	3.3665e-59	0.444	8.647	8.202	0.998	0.992	2.06584e-63
Rnaset2b	cluster1	0.000352928	0.444	5.676	5.233	0.845	0.849	2.16573e-08
mt-Nd4	cluster1	7.19783e-48	0.438	8.655	8.217	1	0.998	4.41693e-52
mt-Nd3	cluster1	2.90366e-28	0.429	6.636	6.207	0.985	0.976	1.78182e-32
Gm28438	cluster1	4.69848e-26	0.414	6.659	6.245	0.978	0.98	2.88321e-30
Itgb1	cluster1	4.59853e-06	0.414	6.341	5.927	0.873	0.841	2.82188e-10
Mef2c	cluster1	3.86649e-05	0.413	5.895	5.482	0.721	0.654	2.37266e-09
mt-Cytb	cluster1	3.2632e-42	0.405	8.656	8.251	0.998	0.998	2.00245e-46
Lars2	cluster1	0.00122061	0.404	5.874	5.469	0.848	0.825	7.49023e-08
Ly86	cluster1	4.7854e-10	0.403	6.458	6.055	0.925	0.862	2.93655e-14
Asah1	cluster1	0.00011296	0.397	5.861	5.465	0.84	0.796	6.93173e-09
Itm2c	cluster1	2.88808e-06	0.391	5.763	5.372	0.786	0.743	1.77227e-10
mt-Nd5	cluster1	4.8132e-29	0.386	8.104	7.718	0.998	0.992	2.95361e-33
Lamp2	cluster1	3.89343e-11	0.385	6.703	6.318	0.93	0.875	2.38919e-15
Rrbp1	cluster1	1.26854e-10	0.379	6.666	6.288	0.925	0.899	7.78435e-15
Fcrls	cluster1	3.37699e-05	0.358	5.947	5.589	0.643	0.568	2.07228e-09
Ctsh	cluster1	5.95826e-11	0.355	6.828	6.472	0.948	0.912	3.65627e-15
Cltc	cluster1	0.012339	0.355	6.1	5.745	0.845	0.857	7.57178e-07
Aif1	cluster1	8.37863e-06	0.349	5.794	5.445	0.771	0.675	5.14152e-10
App	cluster1	4.80816e-12	0.345	6.613	6.268	0.943	0.866	2.95052e-16
Laptm5	cluster1	4.4382e-23	0.338	7.913	7.576	0.998	0.994	2.72349e-27
Anxa5	cluster1	0.00960561	0.336	6.274	5.937	0.843	0.823	5.89446e-07
Srek1	cluster1	0.0121031	0.327	4.283	3.956	0.257	0.421	7.42704e-07
Ctsz	cluster1	7.4273e-06	0.319	6.66	6.341	0.92	0.895	4.55774e-10
H2-DMa	cluster1	0.000401271	0.316	6.528	6.212	0.88	0.868	2.46239e-08
mt-Co3	cluster1	1.15183e-37	0.314	8.693	8.38	1	0.999	7.06815e-42
Ptp4a2	cluster1	4.55732e-07	0.312	6.691	6.379	0.935	0.954	2.79659e-11
Gm28437	cluster1	8.21253e-39	0.311	8.428	8.117	1	0.998	5.0396e-43
Fibp	cluster1	0.0063322	0.308	4.128	3.82	0.284	0.451	3.88574e-07
H2-DMb1	cluster1	0.0342554	0.302	6.395	6.094	0.783	0.775	2.10207e-06
Cd68	cluster1	1.73631e-06	0.3	6.454	6.154	0.903	0.847	1.06548e-10
Gm13340	cluster1	1.88818e-08	0.299	4.257	3.958	0.853	0.878	1.15867e-12
Snx5	cluster1	0.000892644	0.291	6.457	6.167	0.928	0.917	5.47769e-08
Pld4	cluster1	0.00101588	0.287	6.44	6.152	0.91	0.883	6.23394e-08
mt-Co2	cluster1	3.4595e-37	0.287	8.664	8.377	0.998	0.999	2.12291e-41
mt-Nd1	cluster1	4.47296e-25	0.285	8.439	8.154	0.998	0.997	2.74482e-29
Gm28661	cluster1	5.68557e-37	0.283	8.367	8.084	0.998	0.998	3.48893e-41
Gm13341	cluster1	1.91828e-15	0.271	4.993	4.722	0.975	0.973	1.17715e-19
mt-Atp6	cluster1	6.20942e-36	0.26	8.67	8.41	1	0.999	3.81039e-40
Gm10925	cluster1	5.17919e-36	0.26	8.372	8.112	1	0.999	3.1782e-40
Lamp1	cluster1	0.0161324	0.255	6.581	6.326	0.95	0.91	9.89961e-07
mt-Co1	cluster1	1.06333e-34	0.25	9.558	9.307	1	1	6.52509e-39
Gm34084	cluster2	1.35259e-35	1.203	4.773	3.57	0.571	0.264	8.30014e-40
Ccr2	cluster2	9.06094e-92	1.042	8.042	7	0.991	0.812	5.56022e-96
Gm5150	cluster2	4.42232e-14	0.984	4.398	3.414	0.399	0.21	2.71375e-18
Sirpb1a	cluster2	2.52132e-55	0.982	4.964	3.982	0.805	0.401	1.5472e-59
Sirpb1c	cluster2	1.19932e-47	0.809	5.824	5.015	0.88	0.539	7.35961e-52
Sirpb1b	cluster2	2.8496e-50	0.792	4.753	3.961	0.822	0.426	1.74865e-54
Clec4b1	cluster2	7.31597e-24	0.784	5.233	4.449	0.624	0.352	4.48943e-28
Socs3	cluster2	2.49016e-24	0.758	6.64	5.882	0.901	0.711	1.52808e-28
Skint3	cluster2	1.88262e-07	0.724	4.259	3.535	0.315	0.171	1.15526e-11
Rnd3	cluster2	2.3787e-15	0.722	4.477	3.755	0.493	0.276	1.45969e-19
Dpep2	cluster2	6.47677e-22	0.7	5.16	4.46	0.711	0.457	3.97445e-26
Cyp4f18	cluster2	2.08242e-32	0.699	5.65	4.951	0.831	0.532	1.27787e-36
Tnip3	cluster2	2.6127e-15	0.689	4.26	3.571	0.429	0.215	1.60328e-19
Ccl9	cluster2	1.79234e-41	0.675	7.034	6.359	0.983	0.839	1.09987e-45
Tns4	cluster2	0.00427786	0.666	3.691	3.026	0.335	0.222	2.6251e-07
Clec12a	cluster2	1.2739e-39	0.664	6.452	5.787	0.965	0.778	7.81726e-44
Lsr	cluster2	3.09041e-10	0.661	4.15	3.489	0.449	0.271	1.89642e-14
Cd300ld5	cluster2	1.98076e-05	0.654	2.547	1.893	0.259	0.136	1.21549e-09
Comtd1	cluster2	0.000525893	0.62	3.393	2.774	0.257	0.147	3.22713e-08
Batf3	cluster2	1.21567e-13	0.62	4.859	4.24	0.598	0.376	7.4599e-18
Clec4a2	cluster2	3.28966e-29	0.587	6.003	5.416	0.924	0.701	2.01869e-33
Gadd45g	cluster2	2.04117e-12	0.586	5.139	4.553	0.606	0.396	1.25256e-16
Sh2d1b1	cluster2	6.41536e-06	0.583	4.039	3.456	0.391	0.241	3.93677e-10
Cd300lb	cluster2	4.5171e-06	0.582	4.205	3.624	0.423	0.271	2.77191e-10
H2-DMb1	cluster2	5.55064e-33	0.581	6.645	6.064	0.959	0.759	3.40614e-37
Gm14548	cluster2	5.26331e-14	0.58	3.678	3.098	0.557	0.329	3.22982e-18
Mcub	cluster2	6.71504e-20	0.577	5.223	4.646	0.799	0.529	4.12067e-24
Cnnm4	cluster2	0.000182104	0.572	3.621	3.049	0.35	0.217	1.11748e-08
Ccl6	cluster2	6.2069e-31	0.57	7.111	6.541	0.985	0.861	3.80885e-35
H2-Eb1	cluster2	2.96467e-35	0.564	8.93	8.366	1	0.987	1.81926e-39
H2-Aa	cluster2	8.29111e-39	0.562	9.19	8.628	1	0.995	5.08782e-43
Gm36161	cluster2	4.06288e-23	0.559	4.798	4.239	0.743	0.443	2.49318e-27
S100a4	cluster2	2.23147e-26	0.559	6.931	6.372	0.953	0.772	1.36933e-30
Ap1s2	cluster2	4.73041e-18	0.554	5.658	5.105	0.843	0.629	2.90281e-22
Gm42674	cluster2	1.13509e-26	0.553	4.734	4.181	0.854	0.496	6.96544e-31
Aldh3b1	cluster2	1.91703e-06	0.547	4.272	3.725	0.475	0.312	1.17638e-10
Clec4a3	cluster2	4.58913e-25	0.537	6.042	5.505	0.901	0.687	2.81611e-29
Axl	cluster2	1.00843e-27	0.536	5.847	5.311	0.895	0.631	6.18819e-32
1700025G04Rik	cluster2	6.05404e-10	0.532	4.706	4.173	0.577	0.396	3.71505e-14
Pira2	cluster2	7.09924e-17	0.53	4.656	4.126	0.746	0.502	4.35643e-21
Cd300ld3	cluster2	4.70058e-08	0.53	2.79	2.26	0.303	0.156	2.8845e-12
Lst1	cluster2	1.75027e-23	0.528	5.619	5.09	0.91	0.708	1.07405e-27
Gm21188	cluster2	3.94841e-22	0.527	5.442	4.915	0.784	0.513	2.42293e-26
Svil	cluster2	0.00104287	0.527	4.393	3.866	0.472	0.336	6.39958e-08
H2-Ab1	cluster2	2.11503e-35	0.526	9.025	8.499	1	0.993	1.29788e-39
Olfm1	cluster2	4.11392e-28	0.526	5.23	4.704	0.778	0.453	2.5245e-32
Cd300c2	cluster2	1.56037e-22	0.52	5.996	5.476	0.913	0.719	9.5752e-27
Gpr141	cluster2	8.22998e-30	0.519	4.779	4.26	0.627	0.302	5.05031e-34
Flvcr1	cluster2	0.0393905	0.513	3.715	3.202	0.315	0.209	2.41719e-06
Zfp524	cluster2	0.0424326	0.506	3.523	3.017	0.254	0.156	2.60387e-06
Dok2	cluster2	8.17558e-08	0.504	4.908	4.404	0.574	0.407	5.01692e-12
Steap3	cluster2	0.00273653	0.501	3.566	3.065	0.303	0.189	1.67927e-07
Pltp	cluster2	3.50078e-21	0.496	6.403	5.907	0.918	0.732	2.14824e-25
Lilra6	cluster2	4.25565e-12	0.492	3.853	3.361	0.539	0.318	2.61147e-16
Fcgr2b	cluster2	5.46003e-22	0.489	6.872	6.383	0.977	0.902	3.35053e-26
Ciita	cluster2	2.14076e-21	0.486	5.684	5.198	0.822	0.555	1.31367e-25
Fam174a	cluster2	0.000224634	0.485	4.749	4.264	0.56	0.423	1.37846e-08
S100a6	cluster2	2.67599e-25	0.484	6.772	6.287	0.959	0.805	1.64212e-29
Anxa3	cluster2	2.20453e-13	0.483	4.901	4.418	0.638	0.409	1.35281e-17
Emb	cluster2	1.48099e-21	0.479	5.769	5.29	0.86	0.626	9.08808e-26
Cd74	cluster2	6.02389e-35	0.479	10.021	9.542	1	1	3.69655e-39
Chsy1	cluster2	0.00136267	0.468	4.042	3.573	0.399	0.268	8.36196e-08
Clec4a1	cluster2	1.27366e-21	0.467	5.946	5.479	0.895	0.666	7.81578e-26
1110038B12Rik	cluster2	0.00266774	0.466	3.581	3.114	0.312	0.194	1.63705e-07
Aprt	cluster2	3.73175e-13	0.466	4.956	4.49	0.662	0.455	2.28998e-17
Cysltr1	cluster2	1.68005e-09	0.465	5.412	4.947	0.729	0.543	1.03096e-13
Tgfbi	cluster2	5.2229e-25	0.464	7.216	6.752	0.98	0.884	3.20502e-29
Ptger4	cluster2	3.8044e-06	0.46	4.96	4.501	0.583	0.427	2.33456e-10
Tmem176b	cluster2	6.67685e-23	0.457	7.016	6.559	0.983	0.872	4.09723e-27
Atp8b4	cluster2	0.000923819	0.456	4.458	4.002	0.478	0.343	5.66899e-08
Daglb	cluster2	4.89251e-10	0.455	4.615	4.16	0.659	0.469	3.00228e-14
Idh2	cluster2	0.0004616	0.452	4.406	3.954	0.475	0.334	2.8326e-08
Cxcl2	cluster2	6.2839e-13	0.452	7.26	6.809	0.915	0.854	3.8561e-17
Atf3	cluster2	8.70583e-12	0.451	6.684	6.233	0.927	0.79	5.34231e-16
Pilra	cluster2	1.2454e-10	0.448	5.17	4.722	0.697	0.477	7.64237e-15
Tppp3	cluster2	0.0182884	0.447	5.25	4.803	0.536	0.421	1.12226e-06
Bst1	cluster2	1.1296e-07	0.446	4.065	3.618	0.426	0.259	6.93176e-12
Pid1	cluster2	1.73754e-18	0.446	5.766	5.32	0.892	0.692	1.06624e-22
Ston2	cluster2	0.00106005	0.445	3.023	2.578	0.327	0.2	6.50497e-08
Ifnar2	cluster2	2.35337e-16	0.445	5.494	5.049	0.901	0.704	1.44414e-20
Pilrb1	cluster2	0.00449469	0.443	4.08	3.637	0.423	0.294	2.75815e-07
Gm15922	cluster2	1.81566e-14	0.441	4.208	3.767	0.694	0.45	1.11418e-18
H2-DMa	cluster2	1.17165e-25	0.44	6.642	6.203	0.983	0.859	7.18983e-30
Pparg	cluster2	1.06934e-07	0.436	3.437	3.002	0.274	0.137	6.56195e-12
Mapkapk3	cluster2	0.0275565	0.435	4.152	3.716	0.455	0.342	1.691e-06
Ppfia4	cluster2	8.40804e-09	0.435	4.604	4.168	0.603	0.417	5.15957e-13
Nupr1	cluster2	5.9564e-06	0.435	4.104	3.669	0.44	0.286	3.65513e-10
Ankrd49	cluster2	0.00488423	0.433	3.512	3.079	0.289	0.177	2.9972e-07
Ms4a6c	cluster2	2.25784e-25	0.431	7.043	6.612	0.988	0.845	1.38552e-29
Lgals1	cluster2	3.66751e-18	0.429	6.716	6.287	0.95	0.821	2.25056e-22
Amz1	cluster2	2.38787e-05	0.426	3.993	3.567	0.449	0.295	1.46531e-09
Clec4a4	cluster2	1.24618e-05	0.424	2.064	1.64	0.359	0.219	7.64713e-10
Abcg1	cluster2	1.04276e-06	0.424	4.805	4.381	0.601	0.444	6.3989e-11
Nostrin	cluster2	2.27458e-06	0.424	3.629	3.205	0.309	0.166	1.39579e-10
Tnfrsf21	cluster2	0.034414	0.423	4.371	3.947	0.487	0.374	2.1118e-06
Zeb2	cluster2	1.60445e-20	0.423	6.574	6.151	0.983	0.833	9.84569e-25
Cd300lg	cluster2	0.000487163	0.422	3.257	2.835	0.262	0.15	2.98947e-08
Tbc1d2b	cluster2	0.00465122	0.419	3.849	3.43	0.379	0.256	2.85421e-07
Gm39459	cluster2	3.56496e-06	0.416	2.667	2.252	0.466	0.301	2.18763e-10
Atp13a2	cluster2	2.16943e-11	0.415	5.123	4.708	0.778	0.607	1.33127e-15
Plbd1	cluster2	1.63671e-25	0.415	6.849	6.434	0.985	0.819	1.00436e-29
Spg21	cluster2	1.30471e-05	0.414	4.781	4.366	0.659	0.5	8.00635e-10
Tlr1	cluster2	0.00313487	0.413	4.41	3.997	0.455	0.332	1.92371e-07
Gpx1	cluster2	1.76388e-27	0.411	7.762	7.351	1	0.964	1.0824e-31
Rps27l	cluster2	1.47382e-10	0.411	5.569	5.158	0.892	0.73	9.04407e-15
Gm10566	cluster2	0.0011	0.41	1.767	1.357	0.391	0.26	6.75013e-08
Susd3	cluster2	9.45389e-11	0.409	4.757	4.347	0.644	0.425	5.80136e-15
Tpd52	cluster2	3.23078e-23	0.406	6.446	6.04	0.983	0.848	1.98256e-27
Tpcn1	cluster2	0.000580941	0.402	4.042	3.64	0.434	0.297	3.56493e-08
Dhx40	cluster2	0.0185423	0.4	4.305	3.904	0.487	0.374	1.13785e-06
Gstp1	cluster2	0.000127784	0.399	4.66	4.26	0.606	0.447	7.84145e-09
Tbcb	cluster2	0.023267	0.396	4.833	4.438	0.633	0.495	1.42777e-06
Gm49368	cluster2	8.57058e-08	0.395	3.396	3.002	0.56	0.365	5.25932e-12
Lyz1	cluster2	1.69148e-12	0.394	6.044	5.65	0.965	0.806	1.03797e-16
Pisd	cluster2	0.00019284	0.391	4.419	4.028	0.583	0.441	1.18336e-08
Bach1	cluster2	6.37656e-11	0.39	5.397	5.007	0.796	0.6	3.91296e-15
Gm13212	cluster2	0.0412053	0.388	3.975	3.587	0.434	0.313	2.52855e-06
Tctex1d2	cluster2	0.00359661	0.387	3.567	3.18	0.306	0.191	2.20705e-07
Cmtm7	cluster2	9.92812e-13	0.386	5.578	5.191	0.898	0.715	6.09237e-17
Metrnl	cluster2	3.50499e-09	0.384	5.803	5.419	0.863	0.695	2.15083e-13
Lpl	cluster2	3.18388e-09	0.384	6.484	6.1	0.872	0.742	1.95378e-13
Apobr	cluster2	0.00217817	0.384	4.464	4.08	0.516	0.383	1.33663e-07
Tmem86a	cluster2	7.50786e-10	0.383	4.533	4.149	0.548	0.342	4.60718e-14
Tax1bp3	cluster2	0.0174091	0.383	4.398	4.016	0.534	0.414	1.0683e-06
Erp29	cluster2	1.53063e-13	0.38	6.13	5.75	0.942	0.835	9.39267e-18
Scarb1	cluster2	2.96961e-05	0.378	4.322	3.943	0.513	0.36	1.8223e-09
Ola1	cluster2	1.42394e-05	0.378	4.66	4.281	0.618	0.456	8.73798e-10
Bola2	cluster2	2.30217e-05	0.378	4.494	4.116	0.647	0.498	1.41272e-09
Rassf4	cluster2	2.07185e-12	0.375	5.805	5.43	0.875	0.703	1.27138e-16
Aif1	cluster2	2.14658e-16	0.374	5.821	5.447	0.895	0.665	1.31724e-20
Tmem176a	cluster2	7.90778e-14	0.373	6.274	5.901	0.927	0.746	4.85259e-18
Tomm5	cluster2	0.033956	0.372	4.525	4.153	0.548	0.427	2.0837e-06
Gstp-ps	cluster2	0.00364162	0.372	2.279	1.907	0.408	0.272	2.23467e-07
Itgb1bp1	cluster2	0.0184668	0.371	3.793	3.422	0.373	0.253	1.13321e-06
Cnih4	cluster2	3.09768e-05	0.371	4.884	4.513	0.7	0.537	1.90089e-09
Dbi	cluster2	3.15235e-10	0.37	5.348	4.979	0.843	0.668	1.93443e-14
Ppp1r14b	cluster2	0.0366173	0.369	4.406	4.037	0.548	0.416	2.24701e-06
Sdc3	cluster2	6.08219e-13	0.369	6.122	5.753	0.927	0.769	3.73232e-17
Card9	cluster2	0.000917122	0.367	3.53	3.163	0.329	0.204	5.62789e-08
Gm9733	cluster2	9.81771e-10	0.367	4.234	3.867	0.367	0.187	6.02461e-14
Tubb2a	cluster2	2.16988e-05	0.365	4.833	4.467	0.618	0.465	1.33154e-09
Ifi30	cluster2	3.81091e-17	0.36	6.718	6.357	0.983	0.863	2.33856e-21
Plscr1	cluster2	0.0102886	0.36	3.562	3.202	0.309	0.198	6.3136e-07
Hmga1	cluster2	0.00352607	0.36	4.485	4.126	0.551	0.408	2.16377e-07
Rab7b	cluster2	5.6527e-08	0.357	5.369	5.012	0.726	0.528	3.46877e-12
Lair1	cluster2	2.48648e-11	0.354	5.838	5.484	0.843	0.615	1.52582e-15
Dmac1	cluster2	0.00592505	0.352	4.413	4.062	0.522	0.389	3.63589e-07
Znhit1	cluster2	0.0134525	0.352	4.204	3.853	0.545	0.405	8.25508e-07
Mrpl23-ps1	cluster2	0.0182978	0.351	3.028	2.676	0.455	0.335	1.12284e-06
Pdxk	cluster2	0.04375	0.351	4.481	4.131	0.513	0.387	2.68471e-06
Gm44805	cluster2	2.70923e-05	0.348	3.587	3.239	0.353	0.212	1.66251e-09
Nhp2	cluster2	0.0114756	0.347	4.302	3.955	0.461	0.329	7.04199e-07
Trerf1	cluster2	0.000264904	0.347	4.251	3.904	0.525	0.368	1.62558e-08
Pepd	cluster2	0.0361515	0.346	4.587	4.241	0.56	0.437	2.21843e-06
Apoc2	cluster2	0.000631459	0.346	3.998	3.652	0.367	0.238	3.87493e-08
Lrrc25	cluster2	1.97081e-10	0.344	5.245	4.9	0.86	0.665	1.20938e-14
Gstp2	cluster2	2.19905e-06	0.343	3.773	3.43	0.601	0.406	1.34944e-10
Pirb	cluster2	6.99354e-11	0.343	6.035	5.691	0.95	0.826	4.29157e-15
Eif4ebp1	cluster2	2.49398e-08	0.341	4.933	4.592	0.717	0.521	1.53042e-12
Acadm	cluster2	0.000434524	0.34	4.539	4.2	0.557	0.404	2.66645e-08
Prdx2	cluster2	2.57413e-05	0.338	5.105	4.767	0.755	0.598	1.57961e-09
Stxbp6	cluster2	0.00206913	0.338	3.318	2.98	0.312	0.192	1.26972e-07
Gm4735	cluster2	0.0264868	0.337	2.383	2.046	0.394	0.273	1.62535e-06
Nme2	cluster2	6.71992e-11	0.337	5.671	5.334	0.927	0.764	4.12366e-15
Ly86	cluster2	3.69772e-15	0.337	6.406	6.069	0.971	0.859	2.26909e-19
Fam89b	cluster2	0.0117552	0.336	4.5	4.165	0.615	0.484	7.21358e-07
Fxyd5	cluster2	3.5296e-15	0.335	7.039	6.704	0.994	0.935	2.16593e-19
Gm10221	cluster2	5.26286e-08	0.334	3.27	2.935	0.761	0.553	3.22954e-12
Cd300ld	cluster2	2.19009e-15	0.334	5.828	5.493	0.913	0.682	1.34395e-19
Slc29a3	cluster2	2.10901e-08	0.334	5.255	4.921	0.767	0.571	1.29419e-12
BC005537	cluster2	6.99423e-14	0.334	6.45	6.116	0.985	0.926	4.29199e-18
Ctss	cluster2	2.08494e-23	0.333	8.086	7.753	1	0.985	1.27942e-27
Emp3	cluster2	6.46904e-12	0.333	6.516	6.183	0.965	0.862	3.96971e-16
F11r	cluster2	3.97331e-05	0.333	4.51	4.178	0.513	0.344	2.43821e-09
Ifi27l2a	cluster2	9.04966e-15	0.333	7.085	6.752	0.98	0.922	5.5533e-19
Gm20390	cluster2	5.55347e-11	0.332	4.968	4.636	0.913	0.729	3.40788e-15
Alox5ap	cluster2	1.81876e-14	0.331	6.664	6.333	0.985	0.857	1.11608e-18
Ly9	cluster2	2.45062e-08	0.331	4.269	3.937	0.534	0.335	1.50381e-12
Map3k8	cluster2	0.00373293	0.331	4.467	4.136	0.56	0.429	2.2907e-07
Hpcal1	cluster2	1.64913e-06	0.33	4.707	4.377	0.671	0.49	1.01198e-10
Gm4518	cluster2	0.000419635	0.329	1.751	1.423	0.42	0.279	2.57508e-08
Actr3-ps	cluster2	4.55431e-13	0.328	3.899	3.572	0.945	0.77	2.79474e-17
Ctsc	cluster2	1.0983e-21	0.328	7.334	7.006	1	0.927	6.73969e-26
Myof	cluster2	3.14988e-06	0.327	4.779	4.452	0.644	0.479	1.93292e-10
Clec7a	cluster2	1.20663e-11	0.326	6.479	6.152	0.875	0.738	7.40446e-16
Eid1	cluster2	1.44995e-07	0.326	5.573	5.247	0.863	0.698	8.8976e-12
Cd93	cluster2	0.000264303	0.326	5.16	4.834	0.609	0.467	1.62189e-08
Gm10358	cluster2	5.66836e-10	0.325	3.696	3.371	0.898	0.704	3.47838e-14
Fos	cluster2	7.41378e-17	0.324	8.366	8.042	0.997	0.986	4.54945e-21
Gm15448	cluster2	0.000155809	0.323	2.814	2.492	0.452	0.287	9.56116e-09
Sdhb	cluster2	0.000121718	0.322	5.312	4.99	0.778	0.656	7.46917e-09
Arpc1b	cluster2	2.4619e-21	0.322	7.086	6.764	0.991	0.959	1.51074e-25
Sdf2l1	cluster2	0.0190261	0.321	4.711	4.39	0.612	0.489	1.16753e-06
Cotl1	cluster2	1.85123e-18	0.321	6.665	6.344	1	0.944	1.136e-22
Tle1	cluster2	0.000338185	0.321	4.225	3.904	0.452	0.311	2.07527e-08
Sema4d	cluster2	0.0164401	0.319	4.891	4.572	0.685	0.555	1.00884e-06
Gadd45b	cluster2	1.8317e-08	0.319	5.629	5.31	0.726	0.555	1.12402e-12
Fcgr4	cluster2	8.5727e-06	0.319	5.02	4.701	0.601	0.437	5.26062e-10
Ube2n	cluster2	0.000452944	0.319	4.821	4.502	0.717	0.577	2.77948e-08
Abi1	cluster2	3.23027e-06	0.319	5.505	5.186	0.869	0.719	1.98225e-10
Ndufb8	cluster2	0.00050724	0.318	5.26	4.942	0.741	0.605	3.11267e-08
Fyb	cluster2	4.73341e-15	0.318	6.536	6.218	0.974	0.82	2.90465e-19
Mmp14	cluster2	0.000216697	0.317	4.72	4.404	0.679	0.539	1.32976e-08
Gm11249	cluster2	0.0016956	0.316	2.034	1.718	0.484	0.344	1.0405e-07
Arpc1a	cluster2	0.0496497	0.316	4.301	3.985	0.563	0.448	3.04674e-06
Psma7	cluster2	3.48205e-08	0.315	5.573	5.258	0.857	0.697	2.13675e-12
Atp1a3	cluster2	0.00680287	0.315	4.196	3.881	0.423	0.302	4.17456e-07
Tkt	cluster2	4.16501e-09	0.314	5.876	5.562	0.907	0.76	2.55585e-13
Arpc4	cluster2	3.59876e-11	0.313	6.474	6.161	0.977	0.895	2.20837e-15
Cers6	cluster2	0.00012171	0.312	4.484	4.171	0.548	0.385	7.4687e-09
Mrpl23	cluster2	0.00931405	0.312	4.407	4.095	0.653	0.515	5.71554e-07
Zfp36	cluster2	1.82543e-12	0.311	7.68	7.369	0.997	0.96	1.12017e-16
5031439G07Rik	cluster2	8.59435e-08	0.31	5.463	5.152	0.837	0.665	5.2739e-12
Vim	cluster2	2.6236e-09	0.31	7.722	7.411	0.997	0.955	1.60996e-13
Rtl5	cluster2	0.0184348	0.31	3.129	2.82	0.274	0.17	1.13124e-06
Gm43809	cluster2	0.000168617	0.309	2.732	2.422	0.542	0.38	1.03471e-08
AB124611	cluster2	1.19886e-05	0.309	4.932	4.624	0.711	0.549	7.3568e-10
Plekho1	cluster2	5.13178e-12	0.309	5.813	5.505	0.93	0.771	3.14911e-16
Naaa	cluster2	4.16849e-21	0.308	6.086	5.778	0.953	0.72	2.55798e-25
Ctsh	cluster2	5.60955e-15	0.308	6.791	6.483	0.985	0.909	3.44229e-19
Zdhhc7	cluster2	0.00800047	0.305	3.982	3.676	0.42	0.293	4.90947e-07
Ndufc2	cluster2	0.000748672	0.304	4.913	4.609	0.743	0.589	4.59421e-08
Plxnd1	cluster2	4.32404e-05	0.303	4.782	4.479	0.641	0.469	2.65344e-09
Clec2i	cluster2	0.00167751	0.303	4.337	4.034	0.402	0.271	1.0294e-07
Gm21970	cluster2	6.91512e-05	0.302	3.265	2.963	0.618	0.437	4.24345e-09
Ccl2	cluster2	1.56353e-09	0.3	6.375	6.074	0.845	0.669	9.59456e-14
Actr3	cluster2	1.15731e-17	0.3	7.374	7.073	1	0.969	7.10182e-22
Gm13292	cluster2	1.22995e-06	0.299	3.068	2.769	0.761	0.582	7.54756e-11
Anxa1	cluster2	3.29566e-06	0.299	5.542	5.243	0.746	0.567	2.02237e-10
Pqlc3	cluster2	0.000235766	0.299	4.214	3.915	0.557	0.39	1.44677e-08
Zfas1	cluster2	0.0016393	0.298	4.367	4.069	0.601	0.447	1.00595e-07
Mapkapk2	cluster2	5.37107e-09	0.298	5.705	5.407	0.91	0.752	3.29594e-13
Atp5c1	cluster2	3.01468e-05	0.297	5.585	5.288	0.883	0.757	1.84995e-09
Ucp2	cluster2	3.42605e-13	0.296	7.088	6.791	0.997	0.967	2.10239e-17
Arl6ip5	cluster2	0.00191538	0.296	5.062	4.766	0.79	0.641	1.17537e-07
Gm5559	cluster2	7.93313e-05	0.294	3.258	2.964	0.808	0.632	4.86814e-09
Cstb	cluster2	1.3629e-10	0.294	5.413	5.119	0.831	0.639	8.36341e-15
Cebpa	cluster2	1.11388e-08	0.292	4.661	4.369	0.743	0.55	6.83531e-13
Coro1c	cluster2	0.000936637	0.292	4.741	4.45	0.668	0.517	5.74765e-08
Dr1	cluster2	0.000414335	0.292	4.956	4.664	0.694	0.555	2.54255e-08
Hprt	cluster2	2.82827e-08	0.291	5.115	4.824	0.805	0.615	1.73556e-12
Tnfsf12	cluster2	0.0118046	0.291	4.339	4.048	0.507	0.371	7.24385e-07
Psap	cluster2	1.95573e-17	0.29	8.397	8.107	1	0.998	1.20013e-21
Fcer1g	cluster2	1.77181e-13	0.29	7.333	7.043	1	0.938	1.08726e-17
Fam49b	cluster2	1.58593e-08	0.289	5.872	5.582	0.956	0.816	9.73204e-13
Mtfr1l	cluster2	0.0015693	0.288	4.127	3.839	0.484	0.34	9.62999e-08
Fn1	cluster2	3.50923e-05	0.288	6.775	6.488	0.88	0.793	2.15343e-09
Ier3	cluster2	0.000407174	0.287	5.828	5.541	0.746	0.617	2.49861e-08
Sf3b6	cluster2	2.27813e-05	0.286	4.971	4.684	0.755	0.597	1.39797e-09
Gm50387	cluster2	0.0102547	0.286	3.634	3.348	0.633	0.475	6.2928e-07
Dnal1	cluster2	0.000383507	0.285	1.998	1.712	0.303	0.178	2.35338e-08
Ssr4	cluster2	7.33437e-05	0.285	5.409	5.124	0.816	0.687	4.50072e-09
Gm10359	cluster2	1.00627e-05	0.284	3.272	2.988	0.808	0.631	6.17498e-10
Eno1	cluster2	8.26084e-12	0.283	6.27	5.986	0.983	0.876	5.06924e-16
Ube2r2	cluster2	0.00768431	0.283	5.03	4.747	0.732	0.625	4.71546e-07
Gm12033	cluster2	2.90066e-05	0.283	3.185	2.902	0.784	0.62	1.77998e-09
Scfd2	cluster2	1.7004e-07	0.282	3.6	3.318	0.659	0.46	1.04345e-11
Uqcrq	cluster2	0.0320881	0.282	5.252	4.97	0.793	0.669	1.96908e-06
Mrpl52	cluster2	7.40174e-05	0.28	4.976	4.696	0.773	0.62	4.54206e-09
Gm9625	cluster2	8.46301e-05	0.279	2.408	2.128	0.612	0.451	5.19331e-09
Cops9	cluster2	0.0109199	0.279	4.956	4.677	0.802	0.671	6.70096e-07
Bax	cluster2	0.00116791	0.278	5.099	4.821	0.729	0.584	7.16683e-08
Ptpre	cluster2	0.000309187	0.278	5.492	5.214	0.796	0.659	1.89732e-08
Slamf9	cluster2	6.21731e-11	0.278	5.967	5.689	0.866	0.661	3.81524e-15
Gm12481	cluster2	1.47442e-07	0.277	4.429	4.152	0.945	0.795	9.04776e-12
Tma7-ps	cluster2	0.0190085	0.277	2.082	1.805	0.437	0.307	1.16645e-06
Gm12070	cluster2	8.29078e-06	0.277	3.236	2.959	0.799	0.621	5.08762e-10
Capns1	cluster2	6.09929e-05	0.276	5.98	5.704	0.936	0.83	3.74281e-09
Pxn	cluster2	0.0328869	0.276	4.763	4.486	0.653	0.533	2.0181e-06
Sdhc	cluster2	0.0216844	0.276	4.061	3.785	0.536	0.402	1.33066e-06
Gapdh	cluster2	3.14138e-10	0.275	6.957	6.682	0.991	0.972	1.9277e-14
Ap2a2	cluster2	0.000305634	0.274	4.781	4.507	0.691	0.534	1.87552e-08
Atp5l	cluster2	9.83435e-05	0.274	5.522	5.248	0.936	0.847	6.03482e-09
Rasgrp1	cluster2	0.00214449	0.272	4.006	3.734	0.394	0.262	1.31596e-07
Sdhd	cluster2	0.0263164	0.272	4.701	4.429	0.638	0.506	1.6149e-06
Lrp1	cluster2	1.07311e-08	0.271	6.017	5.746	0.918	0.739	6.58509e-13
Capg	cluster2	1.10813e-05	0.271	6.057	5.786	0.845	0.705	6.8e-10
Gm12671	cluster2	6.13704e-05	0.271	3.264	2.993	0.799	0.635	3.76598e-09
Ptpro	cluster2	7.08812e-07	0.271	4.909	4.638	0.72	0.529	4.34961e-11
Atf6	cluster2	0.00271273	0.27	5.234	4.964	0.735	0.597	1.66466e-07
Gm10291	cluster2	0.0439028	0.27	1.818	1.548	0.431	0.309	2.69408e-06
Actr2	cluster2	1.16197e-08	0.269	6.555	6.286	0.983	0.927	7.13043e-13
Gm12366	cluster2	0.00832806	0.268	1.996	1.728	0.481	0.34	5.11049e-07
Ciao2b	cluster2	0.0226587	0.268	4.265	3.997	0.519	0.378	1.39045e-06
Gm2574	cluster2	0.000588461	0.267	3.014	2.747	0.755	0.581	3.61108e-08
Prcp	cluster2	9.32831e-07	0.267	5.384	5.116	0.878	0.725	5.72429e-11
Eno1b	cluster2	1.88235e-09	0.266	5.281	5.015	0.968	0.83	1.1551e-13
Jarid2	cluster2	7.32784e-06	0.266	4.917	4.651	0.671	0.492	4.49671e-10
Ugt1a7c	cluster2	0.00693352	0.266	3.398	3.132	0.516	0.38	4.25474e-07
Gapdh-ps15	cluster2	0.000256921	0.266	2.992	2.727	0.755	0.585	1.57659e-08
Anxa5	cluster2	2.88372e-08	0.265	6.216	5.95	0.945	0.814	1.76959e-12
Dynll1	cluster2	1.12166e-08	0.265	5.952	5.687	0.918	0.773	6.88306e-13
Vsir	cluster2	1.14376e-10	0.265	6.114	5.849	0.948	0.826	7.01864e-15
Lgmn	cluster2	6.00248e-14	0.264	6.833	6.57	0.985	0.866	3.68341e-18
Soat1	cluster2	0.0018942	0.264	4.962	4.699	0.691	0.565	1.16237e-07
Cox4i1	cluster2	1.0928e-08	0.263	6.397	6.133	0.974	0.903	6.70596e-13
Eif2a	cluster2	0.00996903	0.263	4.722	4.459	0.723	0.589	6.11747e-07
Rabggtb	cluster2	0.00530611	0.263	3.376	3.113	0.292	0.177	3.25608e-07
Cybb	cluster2	9.89757e-14	0.263	7.391	7.128	0.997	0.925	6.07362e-18
Ptpn22	cluster2	0.0438489	0.262	4.183	3.921	0.501	0.367	2.69078e-06
Tmsb4x	cluster2	1.87116e-24	0.262	9.698	9.436	1	1	1.14823e-28
Acer3	cluster2	8.43576e-09	0.261	5.458	5.197	0.869	0.705	5.17658e-13
Rab3il1	cluster2	0.00765798	0.261	5.008	4.746	0.644	0.497	4.6993e-07
Itgam	cluster2	9.06407e-12	0.261	6.28	6.019	0.953	0.777	5.56215e-16
Prelid1	cluster2	0.00024062	0.261	5.686	5.426	0.889	0.768	1.47656e-08
Ccdc88a	cluster2	0.00296765	0.261	5.205	4.944	0.662	0.515	1.82109e-07
Gusb	cluster2	5.99902e-07	0.26	5.597	5.337	0.886	0.712	3.68129e-11
Gm5619	cluster2	0.000103959	0.26	3.094	2.835	0.799	0.649	6.37944e-09
Gas7	cluster2	0.00478033	0.259	4.961	4.703	0.787	0.685	2.93344e-07
Vdac1	cluster2	0.000553853	0.258	4.606	4.347	0.676	0.521	3.3987e-08
Gm10231	cluster2	0.00104237	0.258	2.893	2.635	0.618	0.457	6.3965e-08
Ciao2a	cluster2	1.05856e-05	0.258	5.062	4.804	0.781	0.593	6.49585e-10
Arrb2	cluster2	2.29183e-07	0.258	5.626	5.369	0.878	0.748	1.40638e-11
Gm12537	cluster2	0.000151192	0.257	3.172	2.914	0.776	0.603	9.27784e-09
Oas1a	cluster2	5.06727e-05	0.257	4.664	4.407	0.671	0.488	3.10952e-09
Nfic	cluster2	0.0381174	0.257	5.133	4.876	0.65	0.527	2.33906e-06
Ftl2-ps	cluster2	5.06832e-13	0.257	4.147	3.89	0.971	0.804	3.11016e-17
Plin2	cluster2	1.03468e-08	0.257	5.366	5.11	0.799	0.627	6.34928e-13
Cln8	cluster2	0.00551989	0.256	4.308	4.052	0.525	0.377	3.38727e-07
Lgals3	cluster2	1.47731e-20	0.256	6.838	6.582	0.974	0.801	9.0655e-25
Abi3	cluster2	3.35614e-06	0.256	4.322	4.066	0.51	0.331	2.05949e-10
Arl4c	cluster2	2.91458e-08	0.256	5.582	5.326	0.863	0.697	1.78853e-12
Tifab	cluster2	4.05976e-09	0.255	4.928	4.673	0.755	0.553	2.49126e-13
Gm14760	cluster2	0.00460805	0.255	2.892	2.638	0.706	0.559	2.82772e-07
Tpi1	cluster2	3.64609e-06	0.254	5.519	5.265	0.831	0.658	2.23741e-10
Gm10293	cluster2	0.0173347	0.254	2.391	2.137	0.598	0.448	1.06374e-06
Zbtb7b	cluster2	0.00480338	0.254	4.312	4.058	0.536	0.397	2.94758e-07
Cyfip1	cluster2	3.81133e-07	0.254	5.51	5.256	0.872	0.706	2.33881e-11
Gm15590	cluster2	4.797e-13	0.254	3.472	3.218	0.915	0.709	2.94366e-17
Ccng1	cluster2	0.000741733	0.253	4.865	4.612	0.662	0.511	4.55162e-08
Rap1a	cluster2	3.29777e-07	0.253	5.921	5.668	0.924	0.791	2.02367e-11
Gm2606	cluster2	0.000181355	0.253	3.102	2.849	0.755	0.602	1.11288e-08
Pdia6	cluster2	0.0234618	0.251	5.738	5.486	0.825	0.72	1.43973e-06
Gm4609	cluster2	0.0471674	0.251	2.708	2.457	0.659	0.526	2.89441e-06
Psmb2	cluster2	0.000618652	0.251	4.998	4.747	0.714	0.576	3.79635e-08
Lyz2	cluster2	1.88728e-11	0.251	9.287	9.036	1	0.999	1.15813e-15
Atp5g2	cluster2	0.000136454	0.251	4.912	4.662	0.843	0.71	8.37349e-09
Glud1	cluster2	8.99217e-07	0.251	6.046	5.796	0.956	0.832	5.51802e-11
Fgr	cluster2	5.64459e-11	0.251	5.002	4.752	0.703	0.478	3.46379e-15
Hspa1a	cluster3	8.74421e-69	2.547	7.726	5.179	0.816	0.557	5.36586e-73
Hspa1b	cluster3	8.33025e-56	2.268	5.986	3.718	0.706	0.373	5.11183e-60
Mmp13	cluster3	1.66679e-36	2.219	6.065	3.846	0.386	0.136	1.02282e-40
Egr1	cluster3	2.05804e-146	2.072	8.988	6.916	0.994	0.866	1.26291e-150
Ccl3	cluster3	2.2855e-38	2.013	7.256	5.243	0.724	0.51	1.40249e-42
Ccl4	cluster3	4.66933e-14	1.703	6.818	5.114	0.638	0.513	2.86532e-18
Tnf	cluster3	1.67502e-19	1.536	5.425	3.89	0.531	0.335	1.02787e-23
G530011O06Rik	cluster3	1.40143e-28	1.519	4.032	2.513	0.344	0.121	8.59986e-33
Klf4	cluster3	3.8847e-62	1.497	7.595	6.098	0.961	0.792	2.38384e-66
Egr2	cluster3	1.18125e-10	1.448	4.844	3.396	0.353	0.201	7.24873e-15
Plxna4	cluster3	1.65303e-12	1.401	4.317	2.916	0.27	0.121	1.01438e-16
Fosb	cluster3	1.692e-76	1.397	7.712	6.315	0.967	0.837	1.03829e-80
Gm21860	cluster3	9.67269e-18	1.391	4.161	2.77	0.315	0.132	5.93562e-22
Cdr2	cluster3	2.0426e-08	1.39	4.135	2.745	0.312	0.18	1.25343e-12
Slco2b1	cluster3	4.24857e-81	1.388	6.018	4.629	0.804	0.363	2.60713e-85
Fos	cluster3	1.3771e-125	1.384	9.24	7.857	1	0.986	8.45053e-130
Lilra5	cluster3	2.88219e-83	1.382	5.389	4.007	0.691	0.228	1.76865e-87
Nfxl1	cluster3	4.05221e-12	1.367	4.78	3.413	0.418	0.261	2.48663e-16
Nfkbiz	cluster3	5.07476e-47	1.366	7.277	5.911	0.884	0.705	3.11412e-51
St3gal6	cluster3	3.52943e-85	1.359	6.058	4.698	0.84	0.373	2.16583e-89
Gm37214	cluster3	8.79811e-06	1.339	4.86	3.521	0.617	0.566	5.39894e-10
Cracr2b	cluster3	1.18341e-07	1.331	4.148	2.816	0.276	0.149	7.26199e-12
Dst	cluster3	9.53567e-29	1.33	4.977	3.647	0.49	0.237	5.85154e-33
Cd163	cluster3	2.45612e-24	1.314	5.736	4.422	0.469	0.235	1.50719e-28
Jun	cluster3	2.0262e-104	1.298	8.532	7.234	1	0.966	1.24338e-108
Dusp1	cluster3	2.14897e-102	1.286	8.166	6.88	1	0.961	1.31871e-106
Tanc2	cluster3	7.14638e-28	1.285	5.204	3.919	0.602	0.365	4.38536e-32
Psd3	cluster3	1.25364e-11	1.266	4.359	3.093	0.323	0.167	7.69294e-16
Sema6d	cluster3	0.00010687	1.234	3.661	2.427	0.252	0.149	6.55804e-09
Ubc	cluster3	6.96327e-129	1.225	8.75	7.525	1	0.998	4.27299e-133
Mafb	cluster3	1.63264e-57	1.224	7.322	6.098	0.958	0.765	1.00187e-61
Sult1a1	cluster3	4.4225e-23	1.196	4.404	3.208	0.374	0.155	2.71385e-27
Marcksl1	cluster3	2.60702e-35	1.186	5.994	4.807	0.763	0.516	1.59979e-39
Ier3	cluster3	5.40807e-27	1.17	6.573	5.403	0.772	0.615	3.31865e-31
Zfp395	cluster3	1.03404e-14	1.17	4.657	3.487	0.487	0.305	6.34535e-19
Atf3	cluster3	1.71826e-33	1.167	7.282	6.115	0.926	0.791	1.05441e-37
Serpinf1	cluster3	2.09581e-38	1.165	5.114	3.949	0.51	0.208	1.28609e-42
Rhob	cluster3	4.9576e-38	1.157	6.727	5.57	0.899	0.742	3.04222e-42
Cbr2	cluster3	6.72321e-10	1.151	5.969	4.818	0.466	0.331	4.12568e-14
Adrb2	cluster3	9.63772e-12	1.124	4.933	3.809	0.463	0.295	5.91416e-16
Btg2	cluster3	4.24045e-56	1.123	7.456	6.333	0.967	0.851	2.60214e-60
Trim47	cluster3	9.49952e-26	1.116	5.173	4.057	0.608	0.369	5.82936e-30
Ctsf	cluster3	2.60795e-11	1.105	4.102	2.997	0.285	0.134	1.60036e-15
Arap3	cluster3	3.5204e-17	1.083	4.694	3.61	0.469	0.262	2.16028e-21
Dusp6	cluster3	2.16011e-18	1.082	6.067	4.985	0.73	0.58	1.32555e-22
Wwp1	cluster3	2.91059e-22	1.079	5.519	4.44	0.608	0.382	1.78608e-26
Pf4	cluster3	5.58015e-66	1.079	6.907	5.828	0.893	0.589	3.42424e-70
Itga9	cluster3	2.66741e-21	1.07	4.84	3.77	0.472	0.238	1.63685e-25
Maoa	cluster3	0.000227106	1.068	3.661	2.594	0.35	0.239	1.39363e-08
Abca9	cluster3	1.45327e-45	1.06	5.868	4.808	0.786	0.462	8.91798e-50
Hpgd	cluster3	2.2393e-62	1.057	6.516	5.459	0.893	0.532	1.37414e-66
Dnajb1	cluster3	1.20675e-11	1.056	5.751	4.695	0.647	0.518	7.40517e-16
Cadm1	cluster3	7.05136e-21	1.041	4.805	3.765	0.463	0.23	4.32705e-25
Zfp36	cluster3	5.0281e-78	1.038	8.299	7.261	0.994	0.961	3.08548e-82
Xlr	cluster3	5.08383e-06	1.034	4.132	3.098	0.312	0.189	3.11968e-10
Ptgs1	cluster3	9.06937e-20	1.033	4.903	3.87	0.481	0.25	5.5654e-24
P2ry12	cluster3	2.25613e-16	1.033	4.898	3.866	0.463	0.263	1.38447e-20
Cfh	cluster3	1.41674e-67	1.029	6.907	5.878	0.914	0.594	8.6938e-72
Lacc1	cluster3	2.41734e-29	1.028	5.643	4.616	0.751	0.503	1.48339e-33
Gas6	cluster3	1.1932e-31	1.008	5.436	4.428	0.567	0.282	7.32203e-36
Stab1	cluster3	8.35224e-61	1.001	6.84	5.839	0.935	0.707	5.12533e-65
Ccl12	cluster3	1.03119e-08	0.99	5.966	4.976	0.528	0.4	6.32787e-13
Tle1	cluster3	1.71764e-06	0.987	4.795	3.807	0.439	0.312	1.05403e-10
Klf6	cluster3	5.26586e-38	0.981	7.549	6.568	0.973	0.927	3.23138e-42
Abcc3	cluster3	4.66235e-12	0.981	4.556	3.575	0.448	0.266	2.86104e-16
Itsn1	cluster3	1.29187e-11	0.976	4.876	3.9	0.487	0.317	7.92752e-16
Cd14	cluster3	1.46702e-57	0.974	7.2	6.226	0.97	0.802	9.00234e-62
Col14a1	cluster3	1.75879e-31	0.972	5.339	4.367	0.546	0.253	1.07928e-35
Ephx1	cluster3	8.24461e-12	0.956	5.276	4.32	0.466	0.282	5.05929e-16
Gm16332	cluster3	2.28569e-14	0.956	2.029	1.073	0.255	0.103	1.40261e-18
Nes	cluster3	1.46926e-09	0.948	5.082	4.134	0.359	0.204	9.01606e-14
Igfbp4	cluster3	1.33204e-16	0.948	5.126	4.178	0.57	0.377	8.17402e-21
Smagp	cluster3	8.9322e-12	0.945	4.595	3.65	0.457	0.283	5.48122e-16
Arrdc3	cluster3	6.08841e-05	0.941	4.812	3.871	0.43	0.316	3.73614e-09
Lifr	cluster3	1.31816e-23	0.938	5.472	4.533	0.718	0.508	8.08889e-28
Mrc1	cluster3	2.15329e-58	0.932	7.381	6.449	0.95	0.7	1.32136e-62
Cd81	cluster3	1.36283e-67	0.924	6.792	5.868	0.976	0.728	8.36296e-72
Sbf2	cluster3	0.00924087	0.917	4.221	3.304	0.362	0.266	5.67064e-07
Ccl2	cluster3	9.06362e-12	0.911	6.901	5.989	0.769	0.676	5.56187e-16
Zmynd15	cluster3	0.00182163	0.908	4.451	3.543	0.329	0.229	1.11784e-07
Tgfbr1	cluster3	6.66303e-14	0.907	5.815	4.908	0.68	0.528	4.08875e-18
P2rx7	cluster3	5.91656e-09	0.905	4.95	4.045	0.519	0.369	3.63068e-13
Adap2	cluster3	2.89719e-15	0.878	4.949	4.07	0.558	0.358	1.77785e-19
Ophn1	cluster3	3.14632e-05	0.872	4.377	3.505	0.329	0.208	1.93073e-09
Maf	cluster3	2.7519e-40	0.872	6.71	5.838	0.896	0.69	1.6887e-44
Cd33	cluster3	6.36737e-31	0.872	5.565	4.694	0.718	0.444	3.90732e-35
Gpr34	cluster3	5.13006e-18	0.866	5.024	4.158	0.51	0.286	3.14805e-22
Dab2	cluster3	9.28048e-48	0.864	6.741	5.877	0.953	0.708	5.69494e-52
C1qc	cluster3	3.16279e-69	0.864	8.3	7.436	0.997	0.896	1.94084e-73
Gm17494	cluster3	6.31997e-08	0.861	4.605	3.745	0.769	0.757	3.87823e-12
Cd36	cluster3	8.74109e-33	0.86	5.9	5.04	0.757	0.463	5.36395e-37
Selenop	cluster3	7.07452e-70	0.86	8.38	7.52	1	0.946	4.34126e-74
Fcgrt	cluster3	4.54393e-18	0.853	5.794	4.941	0.739	0.595	2.78837e-22
Olfr904	cluster3	0.0150768	0.851	3.306	2.455	0.433	0.341	9.25183e-07
Runx1	cluster3	1.13875e-20	0.851	6.188	5.337	0.843	0.709	6.98791e-25
Tmcc3	cluster3	8.68644e-08	0.851	4.812	3.961	0.448	0.304	5.33041e-12
P2ry13	cluster3	2.15985e-05	0.848	4.119	3.271	0.261	0.144	1.32539e-09
Cited2	cluster3	2.25793e-05	0.847	5.668	4.821	0.644	0.557	1.38557e-09
Ier5	cluster3	1.80323e-31	0.845	6.792	5.947	0.955	0.861	1.10655e-35
Pmp22	cluster3	1.14429e-17	0.844	5.147	4.303	0.528	0.308	7.02193e-22
Slc9a9	cluster3	3.10326e-11	0.844	5.038	4.194	0.507	0.334	1.90431e-15
Zfhx3	cluster3	3.90772e-19	0.832	5.326	4.494	0.715	0.517	2.39796e-23
C1qa	cluster3	2.40541e-66	0.829	8.24	7.411	1	0.882	1.47607e-70
Gpr155	cluster3	0.0296682	0.822	4.179	3.357	0.297	0.199	1.82058e-06
Gm45062	cluster3	9.14014e-05	0.82	3.587	2.767	0.32	0.203	5.60882e-09
Cxcl2	cluster3	2.5593e-05	0.819	7.576	6.757	0.866	0.859	1.57051e-09
Wsb1	cluster3	1.35107e-15	0.818	5.544	4.726	0.763	0.644	8.29081e-20
Trf	cluster3	1.72994e-53	0.814	6.928	6.113	0.973	0.795	1.06158e-57
Septin8	cluster3	0.0108188	0.807	4.472	3.664	0.374	0.279	6.63895e-07
Cyp27a1	cluster3	6.19097e-11	0.806	5.206	4.4	0.617	0.45	3.79908e-15
Ccdc152	cluster3	0.0181051	0.804	3.651	2.847	0.392	0.299	1.11102e-06
Cep68	cluster3	0.000133838	0.804	4.006	3.202	0.273	0.158	8.21292e-09
Ppp1r15a	cluster3	6.53967e-44	0.804	6.855	6.052	0.947	0.773	4.01305e-48
Ctnnd1	cluster3	1.53682e-05	0.803	4.326	3.522	0.386	0.258	9.43067e-10
Pld2	cluster3	0.0458437	0.803	4.095	3.292	0.323	0.233	2.81319e-06
Igf1	cluster3	8.80894e-17	0.801	5.626	4.825	0.561	0.344	5.40558e-21
Gm10134	cluster3	0.000686747	0.798	4.104	3.306	0.377	0.264	4.2142e-08
Ubb	cluster3	1.3966e-70	0.794	8.232	7.438	1	0.998	8.57019e-75
Gatm	cluster3	3.04833e-34	0.792	5.757	4.965	0.789	0.499	1.8706e-38
Glcci1	cluster3	1.74758e-06	0.787	4.302	3.515	0.386	0.248	1.0724e-10
Cx3cr1	cluster3	1.38527e-40	0.782	7.165	6.383	0.947	0.81	8.50065e-45
Olfr1423	cluster3	4.12883e-07	0.782	3.126	2.344	0.558	0.453	2.53365e-11
Cd83	cluster3	6.71319e-15	0.778	5.801	5.023	0.703	0.555	4.11953e-19
Fads1	cluster3	0.011732	0.777	4.607	3.83	0.374	0.277	7.19933e-07
Hexim1	cluster3	1.00601e-05	0.774	5.606	4.832	0.671	0.595	6.17333e-10
Siglece	cluster3	2.22042e-11	0.771	4.801	4.03	0.525	0.347	1.36256e-15
Gm8797	cluster3	1.07071e-51	0.766	5.505	4.739	0.988	0.948	6.57039e-56
Ubb-ps	cluster3	7.67835e-62	0.764	6.875	6.111	1	0.984	4.7118e-66
Klf2	cluster3	2.79358e-22	0.761	6.992	6.231	0.864	0.757	1.71427e-26
Csf1r	cluster3	3.85016e-71	0.76	7.745	6.985	1	0.931	2.36264e-75
Adgre1	cluster3	2.91216e-44	0.757	6.456	5.699	0.938	0.739	1.78704e-48
Fnbp1l	cluster3	0.0226889	0.754	4.579	3.825	0.353	0.253	1.3923e-06
Hpgds	cluster3	1.59729e-22	0.745	5.005	4.261	0.576	0.321	9.80174e-27
Stard8	cluster3	1.82347e-08	0.741	4.908	4.167	0.51	0.36	1.11896e-12
Olfr889	cluster3	6.69585e-05	0.733	3.215	2.482	0.564	0.488	4.10889e-09
Adam19	cluster3	2.40391e-06	0.727	4.777	4.049	0.433	0.298	1.47515e-10
Ntpcr	cluster3	1.45262e-07	0.727	4.917	4.189	0.519	0.375	8.91398e-12
Zswim6	cluster3	9.73599e-08	0.724	4.901	4.177	0.546	0.408	5.97447e-12
Axl	cluster3	3.13015e-25	0.719	6.005	5.286	0.849	0.635	1.92081e-29
Brd2	cluster3	1.8389e-17	0.718	6.625	5.908	0.944	0.887	1.12844e-21
Pdlim4	cluster3	0.0051152	0.713	4.189	3.476	0.332	0.223	3.13893e-07
Hexb	cluster3	2.74457e-36	0.711	7.392	6.681	0.985	0.915	1.6842e-40
Smpdl3b	cluster3	8.83627e-09	0.71	3.933	3.223	0.32	0.169	5.42235e-13
Etv5	cluster3	0.00065049	0.701	4.117	3.416	0.318	0.205	3.99172e-08
Acvrl1	cluster3	0.00274716	0.695	4.88	4.185	0.525	0.414	1.68579e-07
Cttnbp2nl	cluster3	4.33613e-08	0.695	5.221	4.526	0.599	0.457	2.66085e-12
Junb	cluster3	8.53666e-42	0.693	8.011	7.317	0.997	0.972	5.2385e-46
Dnajb9	cluster3	0.0182753	0.693	4.892	4.199	0.525	0.449	1.12146e-06
Frmd4b	cluster3	1.79846e-09	0.692	5.046	4.354	0.638	0.514	1.10362e-13
Socs3	cluster3	2.81381e-15	0.691	6.585	5.894	0.843	0.717	1.72669e-19
Ier2	cluster3	3.1189e-20	0.689	6.596	5.908	0.887	0.775	1.91391e-24
Fgd2	cluster3	3.26027e-07	0.688	5.62	4.932	0.697	0.595	2.00065e-11
Rnase4	cluster3	2.93187e-23	0.686	5.894	5.208	0.769	0.561	1.79913e-27
Arhgap22	cluster3	0.036291	0.68	4.381	3.701	0.359	0.265	2.22699e-06
Rab3il1	cluster3	9.61501e-15	0.679	5.374	4.695	0.674	0.495	5.90023e-19
Sec14l1	cluster3	9.66949e-18	0.678	5.633	4.956	0.869	0.808	5.93366e-22
Cd86	cluster3	1.23244e-19	0.676	5.54	4.865	0.754	0.539	7.56283e-24
Pdgfb	cluster3	2.13691e-07	0.67	4.839	4.169	0.484	0.336	1.31131e-11
Serinc3	cluster3	5.99409e-62	0.669	7.455	6.786	0.997	0.976	3.67826e-66
C5ar1	cluster3	1.03483e-18	0.662	5.672	5.009	0.76	0.571	6.35024e-23
Rasa1	cluster3	9.85207e-07	0.661	5.226	4.565	0.593	0.469	6.0457e-11
Txnip	cluster3	1.01331e-28	0.658	6.832	6.174	0.92	0.862	6.21817e-33
Nfkbia	cluster3	6.92248e-18	0.658	7.028	6.37	0.92	0.854	4.24796e-22
Dse	cluster3	7.05198e-08	0.657	5.134	4.477	0.626	0.482	4.32743e-12
Tmem119	cluster3	0.00960069	0.656	4.617	3.961	0.338	0.234	5.89144e-07
Ehd4	cluster3	1.32846e-25	0.653	6.572	5.918	0.899	0.798	8.15208e-30
Tmem37	cluster3	6.89458e-05	0.65	4.803	4.153	0.442	0.308	4.23084e-09
Spred1	cluster3	4.65298e-12	0.648	5.269	4.621	0.647	0.472	2.85529e-16
Inppl1	cluster3	0.0012882	0.645	4.638	3.993	0.493	0.394	7.90502e-08
Tmprss11a	cluster3	1.29722e-22	0.64	5.52	4.879	0.964	0.956	7.96033e-27
Entpd1	cluster3	0.000167609	0.639	5.1	4.461	0.561	0.466	1.02853e-08
C1qb	cluster3	9.13797e-45	0.638	8.005	7.367	0.994	0.93	5.60749e-49
Rhoc	cluster3	0.00231196	0.636	4.714	4.078	0.424	0.302	1.41873e-07
Ptprj	cluster3	3.19461e-10	0.634	5.551	4.917	0.739	0.628	1.96036e-14
Gm9894	cluster3	0.0262438	0.634	3.107	2.473	0.519	0.472	1.61044e-06
Pea15a	cluster3	2.76786e-16	0.634	6.109	5.475	0.813	0.718	1.69849e-20
Zfp36l1	cluster3	4.24123e-25	0.632	7.014	6.382	0.95	0.903	2.60262e-29
Camk1	cluster3	1.90834e-06	0.628	5.157	4.53	0.629	0.501	1.17105e-10
Mgl2	cluster3	7.05994e-30	0.625	6.571	5.946	0.819	0.584	4.33232e-34
B4galt6	cluster3	5.10947e-07	0.624	5.285	4.661	0.671	0.564	3.13541e-11
Skil	cluster3	0.00404374	0.622	5.552	4.93	0.697	0.633	2.48143e-07
Clec5a	cluster3	0.000383515	0.621	4.964	4.343	0.499	0.376	2.35343e-08
Ang	cluster3	0.0387962	0.621	4.038	3.417	0.303	0.206	2.38072e-06
Scimp	cluster3	0.00266363	0.615	4.776	4.161	0.454	0.341	1.63453e-07
Mef2c	cluster3	9.95578e-27	0.615	6.078	5.463	0.846	0.644	6.10934e-31
Cdk6	cluster3	0.0179216	0.613	5.214	4.602	0.525	0.443	1.09975e-06
Tmem176b	cluster3	2.20277e-37	0.611	7.151	6.54	0.985	0.872	1.35172e-41
Ccr5	cluster3	1.07669e-10	0.61	6.324	5.714	0.822	0.735	6.60705e-15
Fam129a	cluster3	2.89826e-16	0.61	6.273	5.663	0.84	0.729	1.77851e-20
Nrp1	cluster3	2.4046e-07	0.61	5.258	4.648	0.582	0.449	1.47558e-11
Itpripl2	cluster3	6.76978e-05	0.61	5.136	4.526	0.65	0.548	4.15426e-09
Plxdc2	cluster3	0.000191443	0.609	4.965	4.356	0.457	0.33	1.17478e-08
Myo5a	cluster3	2.51607e-10	0.608	5.756	5.148	0.751	0.637	1.54398e-14
Timp2	cluster3	2.67736e-31	0.605	6.19	5.585	0.881	0.655	1.64296e-35
Ddx3x	cluster3	6.55464e-13	0.603	6.702	6.099	0.941	0.909	4.02224e-17
Pla2g15	cluster3	0.00475633	0.6	4.786	4.186	0.507	0.405	2.91871e-07
Pnrc1	cluster3	4.69916e-15	0.594	6.332	5.738	0.884	0.823	2.88363e-19
Tmem245	cluster3	2.79678e-21	0.593	6.412	5.819	1	0.991	1.71624e-25
Lair1	cluster3	1.25168e-21	0.591	6.046	5.455	0.849	0.615	7.68093e-26
F13a1	cluster3	1.22231e-08	0.59	6.575	5.985	0.727	0.634	7.5007e-13
Serpinb6a	cluster3	2.49382e-08	0.589	4.851	4.262	0.472	0.307	1.53033e-12
Gadd45b	cluster3	0.000503853	0.589	5.866	5.277	0.641	0.563	3.09188e-08
Srsf2	cluster3	1.67686e-09	0.588	6.031	5.443	0.896	0.844	1.029e-13
Alox5	cluster3	2.13277e-08	0.577	4.608	4.031	0.448	0.28	1.30877e-12
Sft2d2	cluster3	0.000167499	0.577	5.026	4.449	0.62	0.51	1.02785e-08
Tmem176a	cluster3	4.63407e-28	0.577	6.453	5.876	0.932	0.746	2.84369e-32
P2ry6	cluster3	1.39611e-07	0.575	5.596	5.021	0.733	0.633	8.56717e-12
2610507B11Rik	cluster3	7.22837e-09	0.573	5.533	4.961	0.724	0.621	4.43567e-13
Atf4	cluster3	2.03817e-18	0.57	6.093	5.522	0.905	0.841	1.25072e-22
Gna12	cluster3	6.45558e-11	0.569	4.864	4.295	0.626	0.433	3.96145e-15
Ccnl1	cluster3	4.40778e-19	0.561	6.679	6.118	0.958	0.882	2.70482e-23
Abhd12	cluster3	6.68071e-14	0.561	5.795	5.234	0.822	0.681	4.0996e-18
Rock2	cluster3	0.00650493	0.557	5.565	5.008	0.697	0.659	3.99173e-07
Apoe	cluster3	1.20207e-42	0.551	9.725	9.174	1	1	7.37647e-47
Slamf9	cluster3	4.57233e-19	0.549	6.207	5.658	0.849	0.663	2.8058e-23
Glul	cluster3	7.20667e-09	0.544	5.719	5.175	0.783	0.69	4.42235e-13
Slc11a1	cluster3	7.69657e-16	0.538	5.639	5.1	0.816	0.638	4.72298e-20
Aoah	cluster3	0.0455999	0.534	4.516	3.982	0.43	0.333	2.79823e-06
Trim8	cluster3	0.000853014	0.533	5.149	4.616	0.677	0.615	5.2345e-08
Srsf7	cluster3	0.0203153	0.527	5.781	5.254	0.769	0.713	1.24665e-06
Lyl1	cluster3	1.38136e-05	0.526	5.307	4.781	0.668	0.566	8.47667e-10
Gm31600	cluster3	4.43394e-06	0.521	2.933	2.412	0.591	0.486	2.72088e-10
Jmjd1c	cluster3	0.000727388	0.518	5.369	4.85	0.644	0.564	4.4636e-08
Cxcl16	cluster3	1.11845e-17	0.516	6.261	5.745	0.884	0.739	6.86337e-22
Mxd4	cluster3	0.01085	0.516	5.428	4.912	0.674	0.577	6.65809e-07
Kctd12	cluster3	1.3742e-19	0.51	6.776	6.266	0.947	0.888	8.43271e-24
Cyfip1	cluster3	1.29367e-09	0.507	5.734	5.228	0.84	0.709	7.93858e-14
Ctsc	cluster3	3.87774e-27	0.506	7.492	6.986	1	0.928	2.37956e-31
Rgs10	cluster3	4.04302e-12	0.499	5.914	5.414	0.825	0.71	2.48099e-16
Tmem30c	cluster3	0.000926284	0.499	2.363	1.863	0.457	0.365	5.68412e-08
Tpp1	cluster3	0.000859302	0.499	5.32	4.821	0.674	0.594	5.27308e-08
Fnbp1	cluster3	0.000186369	0.494	5.75	5.256	0.819	0.75	1.14365e-08
Rin2	cluster3	0.000394306	0.494	4.883	4.389	0.629	0.543	2.41965e-08
Arrb2	cluster3	5.90858e-15	0.492	5.835	5.343	0.869	0.749	3.62578e-19
Dhrs3	cluster3	7.92836e-06	0.491	5.405	4.915	0.682	0.571	4.86522e-10
Hspa5	cluster3	1.14783e-13	0.488	7.682	7.194	0.991	0.973	7.04362e-18
Clk1	cluster3	1.68623e-06	0.486	5.833	5.347	0.795	0.766	1.03475e-10
C3ar1	cluster3	5.90047e-23	0.479	6.326	5.847	0.887	0.665	3.62081e-27
Rtn4	cluster3	4.74206e-18	0.478	6.296	5.817	0.958	0.865	2.90995e-22
Vsir	cluster3	4.26507e-16	0.477	6.303	5.825	0.926	0.829	2.61725e-20
Apobec1	cluster3	0.000132547	0.462	5.671	5.209	0.736	0.627	8.13374e-09
Itga6	cluster3	0.000282266	0.462	5.153	4.692	0.543	0.423	1.73212e-08
Ssh2	cluster3	0.0041976	0.46	5.534	5.074	0.73	0.684	2.57585e-07
Tm6sf1	cluster3	3.4312e-07	0.457	5.853	5.396	0.846	0.787	2.10554e-11
Dglucy	cluster3	0.0146103	0.456	3.887	3.431	0.448	0.341	8.96558e-07
Fcgr3	cluster3	1.36865e-23	0.453	6.899	6.445	0.985	0.853	8.39871e-28
Il10ra	cluster3	4.94892e-05	0.446	5.766	5.32	0.828	0.762	3.03689e-09
Cltc	cluster3	1.85495e-11	0.445	6.186	5.741	0.917	0.85	1.13829e-15
Mef2a	cluster3	2.11381e-07	0.445	5.898	5.453	0.837	0.783	1.29713e-11
Atp2b1	cluster3	1.04092e-07	0.444	6.385	5.941	0.899	0.83	6.38755e-12
Itgb5	cluster3	2.35394e-10	0.444	5.576	5.132	0.769	0.599	1.44449e-14
Mt1	cluster3	8.43675e-08	0.441	5.987	5.546	0.896	0.832	5.17719e-12
Srsf5	cluster3	1.08618e-12	0.428	6.616	6.188	0.967	0.94	6.66533e-17
Ifi207	cluster3	2.98094e-07	0.423	5.86	5.436	0.777	0.663	1.82924e-11
Rgs2	cluster3	0.0129448	0.418	7.281	6.863	0.95	0.945	7.94353e-07
Ptpro	cluster3	0.0072095	0.414	5.036	4.623	0.629	0.538	4.42409e-07
Lpcat2	cluster3	0.00385209	0.41	5.059	4.649	0.638	0.516	2.36383e-07
Rab7b	cluster3	0.0142288	0.407	5.414	5.007	0.638	0.536	8.73149e-07
Tgfbr2	cluster3	0.00128937	0.406	5.545	5.139	0.745	0.688	7.9122e-08
Itm2b	cluster3	1.9516e-29	0.405	7.965	7.56	0.997	0.987	1.1976e-33
Man2b1	cluster3	4.09718e-14	0.402	6.528	6.126	0.964	0.889	2.51423e-18
H3f3b	cluster3	1.20493e-14	0.401	7.753	7.352	0.988	0.99	7.39401e-19
Hnrnph1	cluster3	0.0314469	0.39	5.843	5.453	0.852	0.842	1.92973e-06
Wnk1	cluster3	1.71178e-09	0.389	6.223	5.835	0.905	0.843	1.05043e-13
Cmah	cluster3	1.8843e-07	0.386	4.947	4.56	0.499	0.343	1.1563e-11
Marcks	cluster3	2.54945e-12	0.379	6.619	6.241	0.941	0.845	1.56446e-16
Cyth4	cluster3	7.07869e-08	0.376	6.248	5.872	0.938	0.861	4.34382e-12
Cd63-ps	cluster3	9.80281e-07	0.372	2.827	2.455	0.454	0.28	6.01547e-11
Zfp36l2	cluster3	4.01765e-10	0.367	7.234	6.867	0.991	0.966	2.46542e-14
Ifnar1	cluster3	0.0309862	0.366	5.449	5.083	0.769	0.719	1.90146e-06
Snx5	cluster3	3.02507e-09	0.355	6.519	6.165	0.938	0.917	1.85633e-13
Mcl1	cluster3	4.67848e-05	0.353	6.924	6.571	0.976	0.961	2.87094e-09
Lilr4b	cluster3	2.39588e-05	0.352	6.037	5.684	0.884	0.807	1.47022e-09
Cybb	cluster3	1.81688e-16	0.352	7.471	7.119	0.982	0.927	1.11492e-20
Basp1	cluster3	1.1773e-06	0.349	5.369	5.021	0.748	0.606	7.22445e-11
Pip4k2a	cluster3	3.01396e-06	0.341	6.216	5.875	0.902	0.832	1.84951e-10
Fcrls	cluster3	3.1734e-07	0.337	5.935	5.597	0.694	0.565	1.94735e-11
Sdc4	cluster3	2.8629e-05	0.333	5.169	4.836	0.591	0.44	1.75681e-09
H2-Eb1	cluster3	1.04524e-07	0.333	8.728	8.395	0.997	0.987	6.41409e-12
Lpl	cluster3	1.63483e-20	0.332	6.438	6.106	0.911	0.739	1.00321e-24
Man1a	cluster3	0.000730027	0.325	5.677	5.352	0.718	0.639	4.47979e-08
Cst3	cluster3	5.37384e-32	0.325	8.549	8.224	1	0.992	3.29764e-36
Sirpa	cluster3	1.06946e-06	0.322	6.306	5.985	0.923	0.837	6.56274e-11
Itm2c	cluster3	1.54352e-05	0.32	5.708	5.387	0.825	0.74	9.4718e-10
Aif1	cluster3	2.58523e-09	0.319	5.773	5.454	0.858	0.669	1.58642e-13
Cd72	cluster3	1.2992e-06	0.318	5.92	5.602	0.751	0.628	7.97248e-11
Asah1	cluster3	0.00445534	0.314	5.795	5.481	0.861	0.795	2.73401e-07
Lilrb4a	cluster3	6.51673e-06	0.306	6.249	5.943	0.941	0.855	3.99898e-10
Jund	cluster3	7.74429e-13	0.304	6.565	6.261	0.97	0.894	4.75226e-17
Ddx5	cluster3	2.28443e-15	0.303	7.406	7.104	0.997	0.995	1.40184e-19
Lgmn	cluster3	1.75824e-16	0.3	6.866	6.566	0.976	0.867	1.07894e-20
Hexa	cluster3	3.39376e-07	0.298	6.287	5.989	0.923	0.851	2.08257e-11
Gm15590	cluster3	0.000199743	0.293	3.507	3.215	0.801	0.719	1.22572e-08
Ftl1	cluster3	1.79307e-22	0.286	8.737	8.451	1	0.999	1.10031e-26
H2-Aa	cluster3	2.78334e-06	0.284	8.946	8.662	0.997	0.995	1.70799e-10
Cd74	cluster3	6.68025e-08	0.282	9.847	9.566	1	1	4.09932e-12
Rrbp1	cluster3	1.60453e-05	0.28	6.585	6.305	0.947	0.897	9.84613e-10
Clec7a	cluster3	1.17644e-08	0.277	6.435	6.158	0.884	0.737	7.21922e-13
BC005537	cluster3	4.05855e-05	0.268	6.392	6.123	0.95	0.93	2.49052e-09
Lamp2	cluster3	4.13785e-07	0.268	6.606	6.338	0.964	0.873	2.53918e-11
Zeb2	cluster3	0.0376734	0.267	6.436	6.169	0.908	0.839	2.31182e-06
Trem2	cluster3	0.00118287	0.266	5.385	5.119	0.644	0.542	7.25864e-08
Gm45551	cluster3	1.28912e-05	0.263	5.206	4.944	0.7	0.59	7.91063e-10
Ifit2	cluster4	3.2753e-193	3.192	6.88	3.688	0.823	0.159	2.00988e-197
Cxcl10	cluster4	3.33294e-55	3.059	7.049	3.989	0.628	0.264	2.04525e-59
Ly6c2	cluster4	6.57299e-127	2.98	8.219	5.239	0.95	0.508	4.0335e-131
Ifit1bl1	cluster4	1.62112e-99	2.961	5.548	2.586	0.429	0.064	9.94799e-104
Isg15	cluster4	3.96397e-181	2.904	7.24	4.335	0.979	0.339	2.43248e-185
Rsad2	cluster4	1.36999e-153	2.883	6.797	3.914	0.809	0.202	8.40692e-158
Gm6545	cluster4	2.01107e-207	2.825	5.102	2.277	0.596	0.055	1.23409e-211
Oasl1	cluster4	6.58113e-209	2.814	5.766	2.952	0.752	0.106	4.03849e-213
Ifit3b	cluster4	1.50121e-190	2.798	5.594	2.796	0.734	0.114	9.21216e-195
Ifit3	cluster4	4.73533e-165	2.692	6.706	4.014	0.865	0.232	2.90583e-169
Trim30c	cluster4	9.41929e-154	2.674	4.484	1.811	0.479	0.047	5.78013e-158
Gm47242	cluster4	4.99477e-173	2.672	3.498	0.825	0.379	0.02	3.06503e-177
Irf7	cluster4	1.1349e-155	2.64	7.357	4.717	0.993	0.524	6.96427e-160
Cmpk2	cluster4	2.80128e-97	2.577	5.601	3.023	0.571	0.13	1.719e-101
Mx1	cluster4	9.87008e-130	2.517	6.244	3.727	0.865	0.298	6.05675e-134
Cfb	cluster4	5.14102e-133	2.494	5.714	3.219	0.738	0.177	3.15477e-137
Slfn4	cluster4	1.69821e-124	2.477	7.108	4.631	0.883	0.366	1.0421e-128
Usp18	cluster4	4.2315e-123	2.465	5.71	3.245	0.759	0.208	2.59665e-127
Ly6a	cluster4	1.37534e-82	2.435	7.331	4.896	0.83	0.401	8.43972e-87
Ifit1	cluster4	1.70465e-205	2.423	6.253	3.83	0.794	0.128	1.04605e-209
Ms4a4c	cluster4	9.75098e-158	2.4	7.464	5.064	0.996	0.527	5.98366e-162
Gm20547	cluster4	9.29137e-160	2.365	4.277	1.912	0.652	0.099	5.70162e-164
Ifi211	cluster4	2.50621e-147	2.364	7.058	4.694	0.996	0.606	1.53793e-151
Gbp5	cluster4	2.74298e-108	2.354	5.158	2.803	0.589	0.117	1.68322e-112
Gbp6	cluster4	1.34719e-68	2.348	4.495	2.147	0.404	0.08	8.26701e-73
Ifi47	cluster4	1.61388e-128	2.342	6.34	3.997	0.872	0.311	9.90352e-133
Gbp2	cluster4	7.4269e-97	2.33	6.234	3.905	0.72	0.221	4.5575e-101
Slfn1	cluster4	2.95138e-172	2.312	6.749	4.437	0.979	0.339	1.81111e-176
Ifi205	cluster4	6.24522e-139	2.282	6.705	4.424	0.996	0.523	3.83237e-143
Rilpl1	cluster4	3.00267e-51	2.28	3.727	1.447	0.27	0.044	1.84258e-55
Oas3	cluster4	2.52882e-137	2.274	5.591	3.317	0.816	0.225	1.5518e-141
Tgtp2	cluster4	2.85075e-121	2.265	5.434	3.17	0.762	0.203	1.74935e-125
Ifi206	cluster4	1.58667e-156	2.251	5.863	3.613	0.869	0.219	9.73658e-161
Zbp1	cluster4	4.96123e-150	2.247	6.332	4.085	0.965	0.384	3.04445e-154
Isg20	cluster4	3.66232e-142	2.225	5.599	3.374	0.691	0.13	2.24737e-146
Tgtp1	cluster4	1.31751e-115	2.216	4.972	2.756	0.741	0.199	8.08487e-120
Plac8	cluster4	1.30768e-116	2.188	8.332	6.144	0.986	0.699	8.02452e-121
Ifi213	cluster4	1.32515e-140	2.162	6.337	4.175	0.968	0.416	8.13178e-145
Ly6i	cluster4	3.88493e-51	2.141	4.652	2.511	0.383	0.092	2.38398e-55
Gm43302	cluster4	1.07133e-75	2.126	3.411	1.285	0.333	0.047	6.57419e-80
Spon1	cluster4	3.45025e-87	2.121	4.633	2.512	0.465	0.086	2.11724e-91
LT629154.2	cluster4	8.90492e-180	2.114	3.352	1.238	0.511	0.044	5.46448e-184
Ifi204	cluster4	5.58175e-141	2.104	7.514	5.41	1	0.687	3.42522e-145
Oasl2	cluster4	3.10187e-146	2.102	6.452	4.35	0.972	0.41	1.90345e-150
LT629151.10	cluster4	7.40302e-179	2.084	3.385	1.301	0.518	0.046	4.54284e-183
Il18bp	cluster4	2.97249e-59	2.073	4.052	1.979	0.348	0.066	1.82406e-63
Igtp	cluster4	1.13946e-106	2.073	5.455	3.383	0.752	0.222	6.99224e-111
1600014C10Rik	cluster4	9.75445e-126	2.046	5.864	3.817	0.883	0.311	5.98579e-130
Mx2	cluster4	1.71662e-66	2.028	4.764	2.736	0.486	0.12	1.0534e-70
Mthfr	cluster4	9.78414e-82	2.024	5.099	3.075	0.631	0.18	6.00401e-86
Tgm2	cluster4	7.03926e-40	2.018	6.376	4.358	0.628	0.306	4.31962e-44
Tarm1	cluster4	1.83127e-32	2.016	3.811	1.795	0.27	0.065	1.12376e-36
Daxx	cluster4	1.29139e-105	1.998	5.741	3.743	0.869	0.326	7.92456e-110
LT629151.4	cluster4	6.64104e-123	1.998	3.864	1.866	0.684	0.147	4.07526e-127
Ifih1	cluster4	3.14708e-101	1.987	6.005	4.018	0.848	0.329	1.9312e-105
Phf11a	cluster4	9.58036e-100	1.972	5.215	3.243	0.805	0.267	5.87896e-104
Ly6a2	cluster4	7.606e-49	1.965	4.588	2.624	0.294	0.055	4.6674e-53
LT629148.7	cluster4	4.22424e-125	1.96	3.727	1.767	0.688	0.143	2.59219e-129
Dhx58	cluster4	2.0447e-108	1.948	5.287	3.338	0.773	0.228	1.25473e-112
Phf11d	cluster4	9.54352e-113	1.942	6.184	4.242	0.957	0.483	5.85636e-117
Gm12250	cluster4	1.10008e-114	1.936	4.844	2.909	0.603	0.113	6.75058e-119
Mlkl	cluster4	1.0218e-58	1.924	3.941	2.017	0.372	0.076	6.27023e-63
Ifi209	cluster4	2.1891e-123	1.919	7.318	5.399	0.993	0.661	1.34334e-127
Calhm6	cluster4	9.18365e-55	1.912	4.617	2.705	0.443	0.114	5.63553e-59
Nt5c3	cluster4	5.83976e-59	1.905	5.287	3.381	0.635	0.238	3.58355e-63
Herc6	cluster4	8.13568e-81	1.9	5.367	3.466	0.702	0.236	4.99244e-85
Slfn5	cluster4	4.69364e-130	1.866	7.379	5.514	1	0.837	2.88024e-134
AA467197	cluster4	2.61321e-10	1.862	5.785	3.923	0.351	0.183	1.60359e-14
Slfn3	cluster4	4.52239e-44	1.858	3.053	1.194	0.284	0.056	2.77515e-48
LT629154.1	cluster4	2.96082e-120	1.852	3.472	1.62	0.649	0.129	1.8169e-124
Gm45193	cluster4	3.18038e-69	1.839	2.818	0.979	0.348	0.055	1.95163e-73
Ass1	cluster4	9.95562e-54	1.827	5.157	3.331	0.589	0.206	6.10924e-58
Thbs1	cluster4	6.35055e-43	1.816	6.894	5.078	0.755	0.436	3.897e-47
Ifi208	cluster4	2.80968e-144	1.805	4.165	2.36	0.734	0.143	1.72415e-148
Vcan	cluster4	3.61079e-40	1.801	5.527	3.725	0.418	0.133	2.21575e-44
Ms4a6d	cluster4	5.29373e-115	1.798	6.941	5.143	0.979	0.607	3.24849e-119
Phf11b	cluster4	2.36406e-88	1.77	6.504	4.734	0.943	0.583	1.4507e-92
Fcgr1	cluster4	1.56383e-119	1.763	6.978	5.215	0.993	0.65	9.5964e-124
Il1rn	cluster4	2.18512e-40	1.761	5.686	3.925	0.553	0.217	1.34089e-44
Iigp1	cluster4	3.80208e-28	1.756	4.717	2.961	0.298	0.086	2.33313e-32
Rtp4	cluster4	1.3993e-115	1.744	5.875	4.131	0.908	0.352	8.58677e-120
Xaf1	cluster4	1.76468e-94	1.732	5.775	4.043	0.897	0.427	1.08289e-98
Igfbp6	cluster4	3.92377e-43	1.706	3.769	2.064	0.259	0.047	2.40781e-47
Pnp	cluster4	4.431e-102	1.7	6.988	5.289	0.975	0.709	2.71907e-106
Gbp3	cluster4	1.08536e-76	1.686	5.555	3.869	0.777	0.296	6.66031e-81
Helz2	cluster4	7.53932e-75	1.682	5.401	3.719	0.716	0.255	4.62649e-79
Ube2l6	cluster4	4.17405e-77	1.678	5.669	3.991	0.858	0.436	2.56139e-81
Irgm1	cluster4	4.84362e-92	1.678	5.515	3.837	0.883	0.379	2.97228e-96
Ddx58	cluster4	1.53183e-81	1.667	5.691	4.023	0.897	0.5	9.40002e-86
Mefv	cluster4	5.41234e-71	1.662	4.948	3.286	0.628	0.194	3.32127e-75
Olfr56	cluster4	1.276e-27	1.661	3.35	1.688	0.273	0.074	7.83011e-32
Phf11	cluster4	5.15552e-82	1.657	2.862	1.204	0.55	0.128	3.16367e-86
Parp12	cluster4	1.2826e-89	1.655	5.209	3.554	0.78	0.278	7.87062e-94
Ms4a4a	cluster4	6.05932e-84	1.655	4.57	2.915	0.638	0.167	3.71829e-88
Oas1g	cluster4	4.18505e-105	1.653	5.804	4.15	0.957	0.498	2.56815e-109
Cd300lf	cluster4	1.46339e-59	1.653	5.068	3.414	0.723	0.321	8.98004e-64
Oas1a	cluster4	3.02936e-110	1.645	5.827	4.182	0.954	0.471	1.85896e-114
Stat1	cluster4	8.53127e-100	1.643	6.578	4.935	0.968	0.568	5.23519e-104
Stat2	cluster4	2.39404e-81	1.64	6.089	4.449	0.911	0.525	1.46909e-85
Gbp7	cluster4	4.29686e-82	1.624	5.912	4.289	0.833	0.345	2.63676e-86
Slfn9	cluster4	2.41164e-59	1.623	5.293	3.67	0.73	0.321	1.4799e-63
B430306N03Rik	cluster4	5.48596e-62	1.589	4.616	3.027	0.543	0.159	3.36645e-66
Trim30d	cluster4	4.05217e-98	1.586	5.688	4.103	0.922	0.419	2.4866e-102
Gbp9	cluster4	1.77461e-64	1.58	4.872	3.293	0.596	0.178	1.08899e-68
BC147527	cluster4	3.75101e-66	1.575	4.193	2.617	0.518	0.132	2.3018e-70
Gm28177	cluster4	3.06424e-87	1.572	3.771	2.2	0.745	0.245	1.88036e-91
Rnf213	cluster4	1.68408e-98	1.568	6.409	4.84	0.982	0.595	1.03343e-102
Gm30948	cluster4	5.08833e-59	1.565	3.677	2.112	0.465	0.118	3.12244e-63
Tor3a	cluster4	5.7551e-84	1.555	5.635	4.08	0.865	0.375	3.5316e-88
Chil3	cluster4	2.84093e-53	1.554	6.283	4.728	0.631	0.251	1.74333e-57
Ifi214	cluster4	7.39361e-92	1.533	4.94	3.408	0.876	0.39	4.53707e-96
Ms4a6b	cluster4	1.34309e-109	1.528	7.149	5.621	0.993	0.706	8.24184e-114
Phf11c	cluster4	1.00321e-91	1.528	3.739	2.211	0.67	0.177	6.15616e-96
Tnfsf10	cluster4	7.29352e-19	1.527	3.752	2.226	0.252	0.081	4.47565e-23
Dck	cluster4	9.87696e-79	1.524	5.343	3.819	0.83	0.349	6.06097e-83
Slc25a22	cluster4	2.0235e-53	1.524	4.657	3.133	0.574	0.197	1.24172e-57
Mxd1	cluster4	1.33444e-30	1.522	5.263	3.741	0.518	0.233	8.18873e-35
Stx11	cluster4	2.06819e-36	1.521	4.282	2.761	0.433	0.144	1.26914e-40
Trim30a	cluster4	1.01836e-102	1.519	6.849	5.33	0.982	0.677	6.24912e-107
Oas2	cluster4	2.80145e-84	1.512	5.643	4.131	0.876	0.402	1.7191e-88
LT629149.4	cluster4	2.1191e-49	1.508	2.366	0.858	0.27	0.045	1.30038e-53
Gm8953	cluster4	9.78505e-68	1.495	3.511	2.017	0.525	0.132	6.00457e-72
Gm49342	cluster4	2.18653e-65	1.494	2.745	1.252	0.461	0.105	1.34176e-69
Tlr9	cluster4	2.71132e-49	1.484	3.808	2.323	0.429	0.113	1.6638e-53
Pnp2	cluster4	2.31923e-26	1.482	2.977	1.495	0.305	0.091	1.42319e-30
Fgl2	cluster4	3.1736e-70	1.476	6.979	5.503	0.947	0.628	1.94747e-74
A530064D06Rik	cluster4	1.18395e-20	1.473	3.851	2.379	0.351	0.137	7.26525e-25
Gm18852	cluster4	9.9571e-58	1.468	3.658	2.19	0.44	0.103	6.11015e-62
Gm18853	cluster4	1.29892e-52	1.453	3.7	2.247	0.443	0.114	7.97078e-57
Irgm2	cluster4	2.03798e-62	1.453	4.457	3.004	0.543	0.151	1.2506e-66
Ms4a6c	cluster4	9.00036e-126	1.434	7.893	6.46	1	0.846	5.52305e-130
Gm9733	cluster4	2.31051e-66	1.431	5.139	3.708	0.599	0.173	1.41784e-70
Gbp4	cluster4	3.4793e-40	1.429	4.289	2.86	0.394	0.112	2.13506e-44
Ddx60	cluster4	9.60241e-46	1.421	4.487	3.066	0.461	0.137	5.89249e-50
Ly6c1	cluster4	5.12637e-160	1.421	3.562	2.141	0.617	0.084	3.14578e-164
Znfx1	cluster4	7.4292e-75	1.42	5.623	4.203	0.858	0.399	4.55891e-79
Ifi35	cluster4	2.88194e-66	1.419	5.448	4.03	0.826	0.378	1.76849e-70
Cd177	cluster4	1.12184e-36	1.417	3.867	2.449	0.273	0.059	6.88417e-41
Osm	cluster4	7.29141e-46	1.414	5.849	4.435	0.72	0.355	4.47436e-50
Nampt	cluster4	5.04896e-70	1.41	5.923	4.513	0.901	0.5	3.09828e-74
Dtx3l	cluster4	2.13482e-67	1.407	5.723	4.316	0.894	0.506	1.31003e-71
Gpr141	cluster4	3.65054e-61	1.407	5.532	4.125	0.734	0.3	2.24015e-65
Fam241a	cluster4	2.53446e-31	1.404	4.101	2.697	0.433	0.158	1.55527e-35
Gm36161	cluster4	3.86744e-95	1.404	5.514	4.11	0.947	0.433	2.37325e-99
Parp14	cluster4	2.94726e-73	1.399	6.011	4.612	0.897	0.484	1.80858e-77
Ifitm3	cluster4	5.22034e-117	1.39	8.16	6.77	1	0.889	3.20345e-121
Il15ra	cluster4	3.22654e-24	1.389	3.545	2.156	0.259	0.072	1.97996e-28
Bst2	cluster4	9.97492e-83	1.372	6.484	5.112	0.961	0.625	6.12109e-87
Il18	cluster4	2.72164e-41	1.361	4.635	3.274	0.578	0.228	1.67013e-45
Gm21188	cluster4	3.64712e-97	1.357	6.15	4.792	0.979	0.503	2.23804e-101
Adamtsl4	cluster4	2.17946e-22	1.354	3.675	2.322	0.344	0.125	1.33742e-26
Ms4a8a	cluster4	4.93681e-26	1.352	4.177	2.824	0.383	0.141	3.02946e-30
Nlrc5	cluster4	5.65745e-55	1.349	4.674	3.325	0.667	0.255	3.47168e-59
Gch1	cluster4	1.09674e-30	1.348	4.984	3.635	0.606	0.294	6.73011e-35
Fcgr4	cluster4	2.27154e-53	1.347	5.902	4.556	0.801	0.425	1.39392e-57
Slfn8	cluster4	1.5144e-72	1.343	5.753	4.41	0.876	0.423	9.2931e-77
Nmral1	cluster4	9.64399e-24	1.337	4.039	2.702	0.383	0.145	5.91801e-28
Klra2	cluster4	1.44992e-60	1.331	5.527	4.196	0.798	0.357	8.89737e-65
Rnf34	cluster4	3.82467e-33	1.33	4.579	3.249	0.514	0.209	2.347e-37
Trim30b	cluster4	8.52138e-52	1.326	4.426	3.1	0.557	0.192	5.22913e-56
C3	cluster4	5.33354e-64	1.325	5.323	3.998	0.663	0.235	3.27292e-68
Treml2	cluster4	4.6989e-77	1.314	5.133	3.818	0.677	0.203	2.88347e-81
Nmi	cluster4	1.08352e-52	1.314	5.126	3.812	0.748	0.329	6.64902e-57
Smox	cluster4	2.74845e-33	1.314	5.187	3.873	0.652	0.326	1.68658e-37
Siglec1	cluster4	7.38242e-22	1.309	4.451	3.142	0.546	0.298	4.53021e-26
H2-T24	cluster4	9.67237e-51	1.306	3.849	2.543	0.482	0.135	5.93542e-55
Sirpb1c	cluster4	1.81228e-74	1.302	6.249	4.947	0.929	0.54	1.1121e-78
Ifi207	cluster4	9.8747e-81	1.301	6.613	5.312	0.986	0.649	6.05958e-85
Mitd1	cluster4	9.62268e-28	1.298	4.228	2.929	0.493	0.212	5.90493e-32
H2-T22	cluster4	2.43012e-61	1.292	5.525	4.233	0.851	0.446	1.49124e-65
Casp4	cluster4	6.22568e-40	1.284	4.833	3.549	0.599	0.256	3.82037e-44
Ccl12	cluster4	6.64684e-22	1.283	6.225	4.942	0.645	0.393	4.07882e-26
A530032D15Rik	cluster4	3.93697e-25	1.273	3.294	2.022	0.337	0.112	2.41591e-29
Gm44805	cluster4	5.33021e-29	1.271	4.384	3.112	0.496	0.204	3.27087e-33
Apoc2	cluster4	5.78126e-27	1.271	4.797	3.526	0.514	0.229	3.54766e-31
Sp100	cluster4	1.90193e-85	1.27	6.682	5.413	0.986	0.78	1.16712e-89
Hk3	cluster4	5.17694e-36	1.268	4.402	3.134	0.521	0.202	3.17682e-40
Eif2ak2	cluster4	1.11338e-64	1.266	5.6	4.334	0.851	0.422	6.83224e-69
Magohb	cluster4	2.94343e-15	1.26	4.171	2.911	0.362	0.167	1.80623e-19
Iqsec3	cluster4	4.393e-63	1.257	2.979	1.723	0.631	0.205	2.69576e-67
Mndal	cluster4	1.70254e-87	1.253	6.746	5.494	0.993	0.81	1.04476e-91
Lgals9	cluster4	3.53419e-67	1.252	6.124	4.872	0.947	0.605	2.16874e-71
Olfr152	cluster4	8.31888e-07	1.25	4.121	2.871	0.326	0.181	5.10486e-11
Gm49151	cluster4	1.18332e-70	1.249	3.607	2.358	0.791	0.32	7.26142e-75
Sp110	cluster4	1.59157e-75	1.24	6.19	4.949	0.965	0.655	9.76666e-80
Crem	cluster4	0.000677401	1.239	4.192	2.953	0.284	0.166	4.15686e-08
Socs1	cluster4	1.78133e-12	1.216	3.974	2.758	0.294	0.124	1.09311e-16
Sp140	cluster4	1.04537e-43	1.211	5.744	4.533	0.826	0.51	6.41488e-48
Tent4a	cluster4	1.49562e-28	1.211	4.182	2.971	0.45	0.176	9.17784e-33
Ifi27l2a	cluster4	1.2937e-80	1.211	7.847	6.636	0.993	0.922	7.93877e-85
Myd88	cluster4	2.38018e-48	1.209	5.589	4.38	0.823	0.492	1.46059e-52
Hpse	cluster4	2.43604e-32	1.206	4.297	3.091	0.489	0.19	1.49487e-36
Gm9752	cluster4	2.78921e-31	1.205	2.049	0.844	0.273	0.066	1.71159e-35
Slco3a1	cluster4	2.02329e-19	1.204	4.101	2.897	0.348	0.138	1.24159e-23
AW112010	cluster4	1.93613e-31	1.201	5.568	4.367	0.631	0.316	1.1881e-35
Parp10	cluster4	1.57157e-37	1.198	4.606	3.407	0.567	0.233	9.64393e-42
Ikbke	cluster4	1.62435e-17	1.197	4	2.803	0.379	0.165	9.9678e-22
Tmem184b	cluster4	2.36146e-44	1.197	4.869	3.673	0.738	0.347	1.44911e-48
Tspo	cluster4	1.39709e-91	1.194	7.022	5.827	0.996	0.794	8.57323e-96
LT629148.10	cluster4	6.84984e-47	1.194	1.982	0.788	0.262	0.044	4.20339e-51
Marchf5	cluster4	1.71841e-40	1.192	4.923	3.731	0.713	0.347	1.0545e-44
Ifi203	cluster4	4.82154e-66	1.19	6.577	5.387	0.972	0.722	2.95872e-70
Parp9	cluster4	7.04018e-34	1.186	5.29	4.104	0.706	0.39	4.32019e-38
Ccr1	cluster4	4.46104e-45	1.177	5.788	4.61	0.734	0.353	2.73751e-49
Slc15a3	cluster4	1.23294e-59	1.177	5.987	4.81	0.915	0.533	7.56593e-64
Tgfbi	cluster4	5.07627e-72	1.174	7.833	6.659	0.996	0.884	3.11504e-76
Gm2427	cluster4	1.87377e-22	1.174	2.201	1.028	0.277	0.085	1.14983e-26
Gcnt2	cluster4	4.69738e-36	1.173	4.535	3.362	0.461	0.159	2.88254e-40
Ogfr	cluster4	1.4606e-56	1.172	5.72	4.548	0.887	0.495	8.96292e-61
Setdb2	cluster4	6.73988e-23	1.169	3.973	2.804	0.376	0.139	4.13591e-27
Ifitm6	cluster4	9.2295e-45	1.166	5.575	4.41	0.677	0.298	5.66366e-49
Trafd1	cluster4	2.41828e-61	1.164	5.768	4.604	0.918	0.569	1.48397e-65
Gm5431	cluster4	1.18842e-27	1.164	4.194	3.03	0.528	0.237	7.29269e-32
Hrh2	cluster4	7.43464e-20	1.163	3.488	2.325	0.27	0.088	4.56225e-24
Gm5150	cluster4	1.34365e-37	1.157	4.563	3.405	0.535	0.203	8.24529e-42
Sirpb1a	cluster4	5.41504e-60	1.157	5.13	3.973	0.862	0.403	3.32293e-64
Gm33680	cluster4	3.01035e-26	1.155	3.369	2.213	0.479	0.202	1.84729e-30
Gpr35	cluster4	9.81844e-38	1.154	5.244	4.09	0.706	0.368	6.02506e-42
Xdh	cluster4	4.66832e-52	1.148	5.545	4.398	0.862	0.472	2.8647e-56
Hif1a	cluster4	3.18721e-41	1.145	5.73	4.585	0.833	0.5	1.95582e-45
Trex1	cluster4	1.96455e-64	1.142	5.524	4.382	0.933	0.553	1.20554e-68
Tdrd7	cluster4	8.10454e-36	1.139	4.636	3.497	0.603	0.259	4.97333e-40
C130026I21Rik	cluster4	4.435e-19	1.135	3.554	2.419	0.433	0.195	2.72153e-23
Mov10	cluster4	6.985e-28	1.13	3.897	2.767	0.369	0.123	4.28633e-32
AW011738	cluster4	9.95747e-21	1.129	2.86	1.731	0.262	0.08	6.11038e-25
Pde6h	cluster4	7.13144e-62	1.129	3.3	2.172	0.762	0.314	4.37619e-66
Frmd4a	cluster4	5.33187e-54	1.125	5.282	4.157	0.791	0.376	3.27189e-58
Samhd1	cluster4	9.35734e-84	1.125	7.206	6.081	0.996	0.894	5.74211e-88
Ly6e	cluster4	3.19069e-104	1.123	8.233	7.11	1	0.96	1.95796e-108
Sap30	cluster4	2.88269e-42	1.115	5.258	4.142	0.759	0.39	1.76895e-46
Parp11	cluster4	2.10811e-14	1.115	3.451	2.336	0.27	0.102	1.29363e-18
Clec4e	cluster4	6.96943e-34	1.106	5.174	4.067	0.585	0.264	4.27677e-38
Sirpb1b	cluster4	1.72974e-64	1.105	5.033	3.927	0.872	0.428	1.06145e-68
Il15	cluster4	1.36319e-08	1.101	4.122	3.021	0.348	0.188	8.36517e-13
Ifitm1	cluster4	7.46434e-06	1.099	4.673	3.574	0.255	0.132	4.58048e-10
Tor1aip2	cluster4	4.16484e-27	1.099	4.946	3.847	0.667	0.387	2.55574e-31
Tpst1	cluster4	3.83624e-28	1.098	4.314	3.216	0.5	0.208	2.3541e-32
Hp	cluster4	1.16448e-41	1.097	5.381	4.284	0.511	0.178	7.14578e-46
Prdx5	cluster4	1.23011e-56	1.096	6.75	5.654	0.965	0.745	7.54852e-61
Ccl2	cluster4	4.87215e-44	1.092	7.069	5.977	0.947	0.664	2.98979e-48
Mmp19	cluster4	1.46286e-13	1.091	4.075	2.984	0.312	0.136	8.97682e-18
Cd40	cluster4	1.02413e-20	1.091	4.761	3.67	0.628	0.374	6.28457e-25
Zup1	cluster4	5.08514e-38	1.08	5.23	4.15	0.787	0.461	3.12048e-42
Pnpt1	cluster4	4.64866e-26	1.076	4.304	3.228	0.493	0.213	2.85264e-30
Ndst4	cluster4	1.79957e-15	1.075	2.643	1.567	0.383	0.175	1.1043e-19
Slfn2	cluster4	4.55816e-60	1.072	5.993	4.921	0.943	0.609	2.7971e-64
Lgals3bp	cluster4	1.29577e-63	1.071	6.397	5.326	0.968	0.689	7.95144e-68
Slc30a1	cluster4	1.54448e-15	1.067	4.071	3.004	0.39	0.182	9.47768e-20
Epsti1	cluster4	1.51197e-64	1.066	6.127	5.061	0.943	0.617	9.27816e-69
Ccl7	cluster4	0.0471637	1.052	5.81	4.758	0.387	0.276	2.89419e-06
Tap1	cluster4	3.93431e-63	1.046	5.769	4.723	0.94	0.543	2.41428e-67
Usb1	cluster4	4.2276e-25	1.045	4.372	3.327	0.5	0.222	2.59426e-29
Stard3	cluster4	2.22717e-26	1.042	4.732	3.691	0.617	0.326	1.3667e-30
Psmb10	cluster4	9.07745e-49	1.039	5.89	4.851	0.911	0.614	5.57035e-53
Atrip	cluster4	6.37445e-56	1.029	5.556	4.527	0.936	0.604	3.91166e-60
Ccdc86	cluster4	2.7951e-24	1.024	4.713	3.689	0.645	0.365	1.71521e-28
Fndc3a	cluster4	1.12618e-30	1.017	5.388	4.371	0.759	0.464	6.91077e-35
Gm4070	cluster4	4.96796e-76	1.015	6.839	5.824	0.993	0.875	3.04858e-80
Pcgf5	cluster4	2.42782e-22	1.013	4.525	3.512	0.535	0.266	1.48983e-26
4930430E12Rik	cluster4	1.42351e-10	1.013	3.187	2.174	0.376	0.194	8.73535e-15
Slpi	cluster4	3.57879e-16	1.012	4.32	3.308	0.262	0.092	2.19611e-20
Pik3ap1	cluster4	2.32206e-44	1.011	5.814	4.803	0.901	0.617	1.42493e-48
F630040K05Rik	cluster4	7.33306e-43	1.006	3.118	2.112	0.677	0.303	4.49991e-47
Gk	cluster4	1.61995e-21	1.005	4.051	3.046	0.411	0.168	9.94081e-26
Msrb1	cluster4	3.57393e-55	0.995	5.882	4.887	0.89	0.498	2.19313e-59
Gvin1	cluster4	2.58793e-72	0.994	6.809	5.815	0.989	0.878	1.58808e-76
Svbp	cluster4	1.98636e-25	0.993	4.894	3.901	0.617	0.327	1.21892e-29
Alas1	cluster4	5.8911e-30	0.988	4.489	3.501	0.592	0.264	3.61506e-34
Ethe1	cluster4	0.000562002	0.986	4.225	3.24	0.34	0.22	3.44871e-08
Prkx	cluster4	1.63427e-18	0.985	5.1	4.115	0.66	0.411	1.00287e-22
Gm35963	cluster4	4.30061e-25	0.985	3.166	2.181	0.408	0.155	2.63906e-29
Trim34a	cluster4	9.71666e-28	0.982	4.225	3.243	0.447	0.17	5.96261e-32
Bnip3	cluster4	0.000156318	0.982	4.026	3.044	0.312	0.185	9.59244e-09
Rab20	cluster4	2.09519e-10	0.981	4.037	3.055	0.301	0.138	1.28571e-14
Psmb9	cluster4	2.66624e-46	0.967	5.571	4.605	0.869	0.499	1.63613e-50
Gm15753	cluster4	7.55681e-51	0.965	2.102	1.137	0.45	0.12	4.63722e-55
Nod1	cluster4	5.14125e-17	0.96	4.018	3.058	0.408	0.187	3.15492e-21
Aif1	cluster4	1.54765e-41	0.955	6.336	5.381	0.904	0.668	9.4971e-46
Cers6	cluster4	1.24814e-28	0.954	5.053	4.099	0.695	0.377	7.65918e-33
Cgas	cluster4	7.16764e-22	0.952	4.451	3.499	0.511	0.246	4.3984e-26
Scimp	cluster4	4.71281e-24	0.949	5.075	4.126	0.613	0.331	2.892e-28
Ppa1	cluster4	7.64884e-10	0.948	3.98	3.032	0.348	0.176	4.69369e-14
Gm38416	cluster4	1.90841e-38	0.947	1.949	1.003	0.433	0.132	1.17109e-42
Rap2c	cluster4	2.2192e-34	0.94	5.713	4.773	0.862	0.55	1.36181e-38
Msr1	cluster4	2.93283e-42	0.936	6.05	5.113	0.869	0.518	1.79972e-46
Rnpep	cluster4	1.26116e-40	0.935	5.7	4.764	0.922	0.679	7.73906e-45
Chmp4b	cluster4	3.32739e-60	0.935	6.378	5.442	0.982	0.837	2.04184e-64
Nupr1	cluster4	7.01392e-27	0.935	4.548	3.613	0.582	0.278	4.30407e-31
Usp25	cluster4	1.87847e-37	0.934	5.544	4.61	0.858	0.571	1.15272e-41
Slc2a1	cluster4	1.50711e-14	0.933	4.822	3.889	0.571	0.337	9.24833e-19
Trim12c	cluster4	1.62767e-26	0.931	5.117	4.186	0.695	0.405	9.98814e-31
1700086O06Rik	cluster4	5.20516e-45	0.927	1.865	0.939	0.429	0.12	3.19413e-49
Arel1	cluster4	3.31743e-12	0.923	3.961	3.038	0.411	0.208	2.03573e-16
Rhbdf2	cluster4	5.53569e-18	0.922	4.311	3.389	0.465	0.224	3.39696e-22
A530040E14Rik	cluster4	8.43618e-12	0.919	3.455	2.536	0.27	0.11	5.17684e-16
Npc2	cluster4	8.02031e-84	0.919	7.595	6.676	0.996	0.944	4.92164e-88
Adssl1	cluster4	4.01676e-24	0.905	4.872	3.967	0.635	0.337	2.46487e-28
Gda	cluster4	2.10085e-30	0.905	6.031	5.126	0.784	0.484	1.28918e-34
Slamf8	cluster4	1.20371e-12	0.902	4.327	3.425	0.443	0.232	7.38651e-17
Rasa4	cluster4	3.26585e-28	0.901	5.162	4.26	0.752	0.448	2.00408e-32
Tcf7l2	cluster4	8.69898e-10	0.9	3.561	2.661	0.344	0.171	5.33811e-14
Mcemp1	cluster4	6.33226e-15	0.894	4.484	3.59	0.429	0.211	3.88577e-19
BB123696	cluster4	7.24005e-09	0.891	2.844	1.953	0.252	0.11	4.44284e-13
Gm10108	cluster4	3.06123e-22	0.888	2.877	1.989	0.578	0.3	1.87852e-26
Uba7	cluster4	1.63055e-26	0.888	4.782	3.894	0.635	0.323	1.00058e-30
Rab27a	cluster4	1.34426e-07	0.888	3.624	2.737	0.305	0.16	8.24902e-12
Ccr2	cluster4	1.48534e-54	0.886	7.935	7.049	0.986	0.815	9.11474e-59
Cyp4f18	cluster4	5.43724e-27	0.884	5.823	4.94	0.809	0.538	3.33655e-31
Naa25	cluster4	3.30301e-19	0.883	4.267	3.384	0.511	0.261	2.02688e-23
Itga5	cluster4	1.17387e-11	0.882	5.135	4.253	0.61	0.414	7.20341e-16
Olfr641	cluster4	3.80656e-27	0.882	1.658	0.776	0.284	0.078	2.33589e-31
Nectin4	cluster4	2.67025e-17	0.88	3.739	2.859	0.33	0.129	1.63859e-21
Pttg1	cluster4	1.28272e-15	0.879	4.489	3.609	0.514	0.279	7.87138e-20
Pgap2	cluster4	8.99285e-29	0.879	4.951	4.072	0.695	0.372	5.51844e-33
Glrx	cluster4	1.31713e-21	0.877	4.872	3.996	0.652	0.371	8.08256e-26
Klrk1	cluster4	4.24208e-23	0.869	4.352	3.482	0.426	0.174	2.60314e-27
Gm8979	cluster4	1.4528e-31	0.869	2.949	2.08	0.663	0.33	8.91504e-36
Fbxw17	cluster4	2.04197e-10	0.869	3.482	2.613	0.301	0.14	1.25305e-14
Jarid2	cluster4	1.26705e-32	0.866	5.453	4.587	0.812	0.485	7.77521e-37
Gm47671	cluster4	9.69237e-26	0.863	2.279	1.416	0.415	0.154	5.9477e-30
Csf2rb	cluster4	5.91939e-36	0.862	6.033	5.171	0.897	0.621	3.63242e-40
Pml	cluster4	1.15559e-32	0.861	4.357	3.497	0.567	0.236	7.09122e-37
Adar	cluster4	1.17438e-33	0.859	4.707	3.848	0.691	0.347	7.20657e-38
Cfap65	cluster4	6.32978e-21	0.859	1.871	1.012	0.309	0.105	3.88425e-25
Lst1	cluster4	1.5061e-45	0.857	5.916	5.058	0.943	0.709	9.24217e-50
Gm10053	cluster4	1.69988e-33	0.856	4.871	4.016	0.879	0.546	1.04313e-37
Pgk1	cluster4	5.86263e-24	0.853	5.94	5.087	0.89	0.651	3.59759e-28
Plin2	cluster4	2.64589e-22	0.848	5.895	5.047	0.879	0.623	1.62365e-26
Mmp14	cluster4	1.07396e-08	0.848	5.195	4.347	0.699	0.54	6.59035e-13
Ist1	cluster4	1.86743e-35	0.845	5.326	4.481	0.862	0.558	1.14594e-39
Pkm	cluster4	1.91623e-49	0.843	6.953	6.11	0.989	0.872	1.17589e-53
Abcg1	cluster4	3.69632e-21	0.843	5.181	4.338	0.713	0.438	2.26824e-25
Ctss	cluster4	3.08481e-83	0.84	8.54	7.7	1	0.985	1.89298e-87
Abi3	cluster4	5.55951e-28	0.84	4.844	4.005	0.638	0.324	3.41158e-32
Tor1aip1	cluster4	1.2591e-42	0.837	6.2	5.364	0.972	0.763	7.72643e-47
Phyh	cluster4	3.82916e-22	0.835	4.347	3.513	0.592	0.297	2.34975e-26
Clec4d	cluster4	6.95914e-11	0.832	4.703	3.871	0.376	0.191	4.27046e-15
Fgr	cluster4	3.6508e-38	0.828	5.519	4.692	0.837	0.472	2.2403e-42
Gm20559	cluster4	4.67322e-25	0.826	4.457	3.632	0.603	0.303	2.86771e-29
Hck	cluster4	4.81625e-42	0.825	5.83	5.005	0.933	0.646	2.95548e-46
Pdk3	cluster4	0.00249185	0.824	3.709	2.885	0.277	0.162	1.52912e-07
Csf2rb2	cluster4	4.60733e-13	0.822	4.647	3.824	0.585	0.356	2.82728e-17
Guca1a	cluster4	8.32914e-05	0.822	3.114	2.292	0.27	0.146	5.11115e-09
Cycs	cluster4	4.1534e-31	0.821	5.364	4.542	0.908	0.632	2.54872e-35
Prr5l	cluster4	3.35022e-11	0.82	4.239	3.419	0.493	0.289	2.05586e-15
Arhgef10l	cluster4	4.15655e-16	0.819	4.252	3.432	0.504	0.263	2.55066e-20
Slc12a9	cluster4	1.57263e-16	0.818	4.308	3.491	0.489	0.25	9.65042e-21
Hmox2	cluster4	1.53647e-33	0.816	5.418	4.602	0.851	0.54	9.42851e-38
AC168977.1	cluster4	6.0286e-42	0.808	2.455	1.647	0.589	0.221	3.69943e-46
Akt3	cluster4	0.000271644	0.808	4.056	3.248	0.379	0.249	1.66693e-08
Plekhf2	cluster4	1.73589e-17	0.807	5.004	4.198	0.702	0.459	1.06523e-21
Rnf114	cluster4	6.49657e-29	0.806	5.331	4.525	0.819	0.525	3.9866e-33
Pfkfb3	cluster4	9.10654e-11	0.805	4.389	3.584	0.5	0.293	5.58821e-15
Dop1b	cluster4	6.88366e-15	0.8	3.879	3.079	0.426	0.207	4.22414e-19
Coro2a	cluster4	1.783e-21	0.795	4.903	4.108	0.695	0.423	1.09414e-25
Homer1	cluster4	0.000255858	0.792	3.878	3.086	0.316	0.187	1.57007e-08
Plod3	cluster4	3.66172e-20	0.792	5.216	4.425	0.766	0.506	2.247e-24
Naip2	cluster4	2.0514e-16	0.789	4.69	3.902	0.638	0.398	1.25884e-20
Slc25a12	cluster4	2.28311e-12	0.787	4.161	3.374	0.479	0.272	1.40102e-16
Sema4d	cluster4	5.95875e-30	0.785	5.31	4.525	0.837	0.546	3.65657e-34
Ogfrl1	cluster4	7.21365e-28	0.784	5.371	4.587	0.787	0.489	4.42664e-32
9130208D14Rik	cluster4	1.67677e-28	0.783	3.487	2.704	0.674	0.34	1.02894e-32
Nfil3	cluster4	3.50735e-22	0.782	4.973	4.192	0.695	0.413	2.15228e-26
Sbno2	cluster4	9.88558e-31	0.78	5.343	4.563	0.826	0.482	6.06626e-35
Bst1	cluster4	1.23003e-11	0.78	4.367	3.587	0.468	0.258	7.54804e-16
Prpf38a	cluster4	6.84486e-06	0.78	4.24	3.46	0.411	0.259	4.20033e-10
Clec4a3	cluster4	5.02994e-28	0.777	6.262	5.485	0.908	0.69	3.08661e-32
Wdfy1	cluster4	1.84117e-06	0.777	4.418	3.642	0.44	0.282	1.12983e-10
N4bp1	cluster4	1.50888e-20	0.777	5.116	4.34	0.684	0.415	9.25918e-25
Trim25	cluster4	1.5387e-25	0.775	4.991	4.216	0.762	0.467	9.44222e-30
Zcchc2	cluster4	1.83632e-21	0.771	4.112	3.34	0.468	0.206	1.12685e-25
Psmb8	cluster4	1.25666e-44	0.77	6.375	5.604	0.982	0.778	7.71147e-49
Casp7	cluster4	0.0184089	0.765	3.421	2.657	0.259	0.149	1.12966e-06
Cstb	cluster4	3.84575e-28	0.763	5.836	5.072	0.901	0.637	2.35994e-32
Fam129b	cluster4	1.80814e-14	0.762	5.173	4.411	0.617	0.377	1.10956e-18
C130050O18Rik	cluster4	8.68359e-09	0.761	3.474	2.713	0.28	0.129	5.32867e-13
Fpr2	cluster4	9.49516e-18	0.759	3.661	2.902	0.266	0.087	5.82668e-22
Fam53c	cluster4	8.00063e-12	0.756	4.01	3.254	0.429	0.224	4.90956e-16
Snx10	cluster4	8.91563e-21	0.755	5.5	4.746	0.858	0.611	5.47106e-25
Inf2	cluster4	0.00707304	0.752	3.484	2.731	0.284	0.169	4.34035e-07
Bcl3	cluster4	2.62902e-07	0.749	4.496	3.747	0.461	0.294	1.61329e-11
Arf3	cluster4	8.50324e-40	0.748	5.484	4.736	0.933	0.678	5.21799e-44
Tent5c	cluster4	0.0116458	0.747	4.319	3.572	0.351	0.228	7.14641e-07
Sting1	cluster4	3.10195e-24	0.747	5.285	4.538	0.78	0.523	1.9035e-28
Trim17	cluster4	9.22748e-12	0.746	2.37	1.623	0.291	0.122	5.66242e-16
Atp11a	cluster4	0.000540668	0.746	3.655	2.909	0.5	0.359	3.31779e-08
Gsdmd	cluster4	8.00976e-22	0.746	5.233	4.487	0.798	0.497	4.91517e-26
Slc29a3	cluster4	7.72525e-20	0.743	5.625	4.881	0.801	0.572	4.74058e-24
Crybg1	cluster4	2.94154e-17	0.743	4.408	3.665	0.521	0.265	1.80507e-21
Psme2	cluster4	4.48178e-37	0.742	6.135	5.392	0.965	0.761	2.75023e-41
Tpi1	cluster4	5.62409e-13	0.742	5.959	5.217	0.837	0.66	3.45121e-17
Sdc3	cluster4	2.06819e-43	0.74	6.457	5.717	0.975	0.768	1.26914e-47
Tapbp	cluster4	1.83225e-38	0.734	6.246	5.512	0.986	0.849	1.12435e-42
Rmdn3	cluster4	8.87292e-07	0.733	3.728	2.996	0.33	0.182	5.44484e-11
S1pr2	cluster4	1.56272e-11	0.732	4.254	3.522	0.582	0.356	9.58958e-16
Gm8989	cluster4	2.34384e-28	0.73	2.487	1.757	0.606	0.286	1.43829e-32
H2-T10	cluster4	6.28604e-26	0.729	3.578	2.849	0.553	0.249	3.85741e-30
Tmem219	cluster4	7.15824e-20	0.729	4.771	4.042	0.663	0.387	4.39263e-24
Etv6	cluster4	3.86956e-15	0.725	4.787	4.062	0.649	0.395	2.37455e-19
Gm13772	cluster4	7.92698e-18	0.725	2.019	1.295	0.429	0.193	4.86437e-22
Tmem106a	cluster4	5.53281e-31	0.725	5.539	4.815	0.865	0.56	3.39519e-35
Il4ra	cluster4	5.41247e-23	0.723	5.497	4.775	0.801	0.562	3.32135e-27
Casp8	cluster4	2.11654e-26	0.722	5.409	4.687	0.851	0.567	1.29881e-30
Cndp2	cluster4	4.20718e-17	0.719	5.738	5.019	0.83	0.626	2.58173e-21
E230029C05Rik	cluster4	8.94772e-07	0.719	3.232	2.513	0.27	0.134	5.49075e-11
Vill	cluster4	9.40138e-08	0.713	3.541	2.827	0.28	0.133	5.76914e-12
Higd1a	cluster4	0.000527656	0.711	4.569	3.859	0.496	0.349	3.23795e-08
Psme1	cluster4	1.14348e-38	0.708	6.349	5.641	0.986	0.829	7.01695e-43
Sppl2a	cluster4	2.31886e-31	0.707	6.297	5.59	0.957	0.783	1.42296e-35
Gla	cluster4	1.44791e-07	0.706	4.317	3.612	0.465	0.279	8.88505e-12
Jak3	cluster4	3.25114e-07	0.705	3.941	3.236	0.397	0.228	1.99505e-11
Gm44997	cluster4	5.4019e-31	0.705	2.333	1.628	0.539	0.22	3.31486e-35
Esd	cluster4	2.6996e-19	0.705	5.492	4.787	0.826	0.594	1.6566e-23
Acot4	cluster4	2.3182e-07	0.705	3.134	2.43	0.422	0.259	1.42256e-11
Cept1	cluster4	1.24517e-17	0.701	4.67	3.969	0.667	0.407	7.64097e-22
Gm1966	cluster4	1.28936e-29	0.698	5.691	4.993	0.894	0.58	7.91215e-34
AB124611	cluster4	2.41365e-23	0.696	5.283	4.587	0.816	0.544	1.48113e-27
Emilin2	cluster4	5.53549e-32	0.695	5.683	4.988	0.897	0.569	3.39684e-36
[truncated: 16,248 more rows]

## Sheet: Allmaekers for Mac cluster Fig5
gene	cluster	p_val_adj	avg_logFC	within_avg_exp	without_avg_exp	pct.1	pct.2	p_val
Ifit1bl1	cluster0	3.9e-96	3.773	5.455	1.681	0.399	0.05	2.8e-100
Cxcl10	cluster0	2.1e-50	3.345	6.948	3.603	0.595	0.255	1.51e-54
Rsad2	cluster0	1.72e-126	3.282	6.7	3.417	0.75	0.204	1.24e-130
Ifit2	cluster0	5.45e-170	3.133	6.784	3.651	0.778	0.149	3.92e-174
Ifit3b	cluster0	6.03e-139	3.116	5.482	2.366	0.665	0.12	4.33e-143
Gm6545	cluster0	3.19e-181	3.109	5.038	1.93	0.57	0.047	2.29e-185
Slfn4	cluster0	1.21e-115	3.093	7.063	3.969	0.854	0.37	8.68e-120
Isg15	cluster0	9.62e-171	3.085	7.17	4.086	0.956	0.346	6.92e-175
Ly6a	cluster0	2.74e-102	3.079	7.225	4.147	0.807	0.335	1.97e-106
Oasl1	cluster0	3.99e-170	3.015	5.662	2.647	0.703	0.103	2.87e-174
Ifit1	cluster0	1.04e-157	2.979	6.158	3.178	0.722	0.129	7.5e-162
Ly6c2	cluster0	3.93e-129	2.806	8.158	5.353	0.946	0.516	2.82e-133
Ifit3	cluster0	2.53e-131	2.772	6.615	3.843	0.813	0.246	1.82e-135
Gm47242	cluster0	4.97e-131	2.741	3.408	0.668	0.358	0.018	3.57e-135
Isg20	cluster0	1.09e-140	2.726	5.528	2.802	0.674	0.117	7.84e-145
Gbp6	cluster0	2.67e-61	2.605	4.374	1.769	0.373	0.072	1.92e-65
Cmpk2	cluster0	2.45e-70	2.6	5.482	2.882	0.513	0.133	1.76e-74
Irf7	cluster0	1.43e-144	2.585	7.286	4.701	0.975	0.544	1.03e-148
Gbp5	cluster0	3.47e-90	2.567	5.063	2.496	0.538	0.111	2.49e-94
Trim30c	cluster0	2.46e-112	2.535	4.404	1.869	0.453	0.052	1.77e-116
Gbp2	cluster0	2.3e-88	2.499	6.133	3.634	0.668	0.201	1.65e-92
Spon1	cluster0	1.72e-90	2.497	4.617	2.119	0.456	0.075	1.24e-94
Mx1	cluster0	8.44e-112	2.443	6.183	3.74	0.82	0.294	6.06e-116
Ifi205	cluster0	1.29e-135	2.437	6.63	4.193	0.984	0.565	9.29e-140
LT629151.10	cluster0	4.95e-145	2.418	3.364	0.946	0.5	0.046	3.55e-149
Treml2	cluster0	2.14e-122	2.417	5.089	2.672	0.668	0.137	1.54e-126
Oas3	cluster0	5.9e-130	2.401	5.569	3.168	0.807	0.232	4.24e-134
LT629154.2	cluster0	6.43e-143	2.386	3.331	0.945	0.491	0.044	4.62e-147
Ms4a4c	cluster0	2.08e-164	2.382	7.431	5.048	0.994	0.527	1.49e-168
Klrk1	cluster0	1.39e-49	2.378	4.272	1.894	0.383	0.095	1e-53
Usp18	cluster0	6.51e-98	2.366	5.601	3.235	0.696	0.205	4.68e-102
Helz2	cluster0	1.47e-90	2.364	5.317	2.953	0.665	0.196	1.05e-94
Gm43302	cluster0	4.24e-70	2.343	3.288	0.945	0.313	0.039	3.05e-74
Slfn1	cluster0	6.37e-165	2.33	6.701	4.371	0.968	0.36	4.58e-169
Ifi47	cluster0	5.27e-122	2.309	6.263	3.954	0.854	0.308	3.79e-126
Tgtp2	cluster0	1.48e-103	2.3	5.347	3.047	0.69	0.183	1.06e-107
Tgtp1	cluster0	2.3e-101	2.291	4.875	2.583	0.68	0.18	1.65e-105
Ifi206	cluster0	2.34e-140	2.258	5.781	3.523	0.839	0.222	1.68e-144
Zbp1	cluster0	3.58e-144	2.22	6.298	4.077	0.956	0.406	2.57e-148
Ifi211	cluster0	2.23e-139	2.218	6.986	4.768	0.987	0.666	1.6e-143
Gbp4	cluster0	4.18e-59	2.209	4.188	1.979	0.358	0.067	3e-63
Ly6i	cluster0	8.54e-53	2.206	4.769	2.563	0.415	0.103	6.14e-57
Ly6c1	cluster0	2.95e-131	2.2	3.483	1.283	0.592	0.087	2.12e-135
Igfbp6	cluster0	6.66e-55	2.158	3.808	1.65	0.282	0.041	4.79e-59
Ifitm1	cluster0	2.18e-10	2.134	4.619	2.486	0.266	0.12	1.56e-14
Mxd1	cluster0	5.62e-32	2.132	5.173	3.041	0.487	0.212	4.04e-36
Phf11a	cluster0	4.6e-96	2.115	5.135	3.02	0.756	0.251	3.3e-100
Cfb	cluster0	5.36e-100	2.109	5.65	3.541	0.712	0.206	3.85e-104
Tarm1	cluster0	1.4e-29	2.105	3.789	1.684	0.266	0.067	1.01e-33
Ifi213	cluster0	2.97e-135	2.104	6.279	4.175	0.953	0.423	2.13e-139
1600014C10Rik	cluster0	4.43e-119	2.071	5.847	3.775	0.867	0.317	3.18e-123
Ifi209	cluster0	4.21e-136	2.063	7.261	5.198	0.991	0.615	3.03e-140
Sell	cluster0	1.78e-62	2.058	5.716	3.658	0.604	0.218	1.28e-66
Plac8	cluster0	3.97e-125	2.055	8.329	6.274	0.987	0.684	2.86e-129
Ifi208	cluster0	6.58e-128	2.055	4.089	2.035	0.69	0.137	4.73e-132
Trim30b	cluster0	7.5e-57	1.997	4.339	2.341	0.519	0.163	5.39e-61
Gm20547	cluster0	5.98e-106	1.996	4.213	2.216	0.623	0.13	4.3e-110
Herc6	cluster0	2e-72	1.957	5.312	3.355	0.668	0.232	1.44e-76
Nt5c3	cluster0	3.04e-50	1.952	5.182	3.23	0.573	0.218	2.19e-54
Oasl2	cluster0	1.48e-118	1.922	6.383	4.46	0.93	0.463	1.07e-122
Igtp	cluster0	2.35e-81	1.906	5.376	3.471	0.709	0.241	1.69e-85
Gm45193	cluster0	3.21e-64	1.896	2.785	0.889	0.329	0.048	2.3e-68
LT629151.4	cluster0	1.21e-92	1.891	3.794	1.904	0.642	0.163	8.72e-97
B430306N03Rik	cluster0	6.65e-60	1.886	4.72	2.834	0.541	0.164	4.78e-64
Daxx	cluster0	1.38e-95	1.886	5.678	3.792	0.842	0.333	9.89e-100
Ms4a4b	cluster0	6.45e-79	1.88	4.341	2.462	0.617	0.175	4.63e-83
A530040E14Rik	cluster0	4.13e-30	1.863	3.356	1.493	0.259	0.062	2.97e-34
Gm12250	cluster0	7.54e-89	1.853	4.836	2.984	0.579	0.129	5.42e-93
Ifi214	cluster0	1.43e-104	1.847	4.867	3.02	0.861	0.349	1.03e-108
Il18bp	cluster0	2.06e-49	1.842	3.988	2.147	0.339	0.069	1.48e-53
Ass1	cluster0	1.36e-51	1.805	5.09	3.284	0.547	0.185	9.78e-56
Cd300lf	cluster0	1.99e-62	1.804	5.015	3.211	0.734	0.318	1.43e-66
Gbp9	cluster0	2.22e-74	1.802	4.844	3.042	0.592	0.157	1.6e-78
Ifih1	cluster0	3.67e-80	1.799	5.943	4.144	0.816	0.363	2.63e-84
Slfn3	cluster0	5.15e-42	1.782	3.021	1.238	0.278	0.052	3.7e-46
Ifi204	cluster0	2.98e-128	1.774	7.458	5.684	0.994	0.776	2.14e-132
LT629148.7	cluster0	3.93e-93	1.772	3.642	1.87	0.652	0.16	2.82e-97
Il1rn	cluster0	1.17e-35	1.759	5.623	3.865	0.544	0.226	8.4e-40
Tgm2	cluster0	7.28e-38	1.751	6.317	4.566	0.642	0.323	5.23e-42
AA467197	cluster0	1.03e-09	1.748	5.719	3.972	0.342	0.179	7.42e-14
Mthfr	cluster0	3.73e-59	1.725	5.002	3.277	0.601	0.207	2.68e-63
Slfn5	cluster0	8.82e-121	1.723	7.306	5.582	1	0.868	6.33e-125
Mx2	cluster0	7.01e-45	1.722	4.617	2.895	0.443	0.131	5.04e-49
Phf11d	cluster0	1.13e-88	1.719	6.111	4.392	0.918	0.511	8.11e-93
Ccl5	cluster0	6.3e-08	1.716	4.514	2.798	0.323	0.173	4.53e-12
LT629154.1	cluster0	4.27e-88	1.712	3.399	1.687	0.608	0.144	3.06e-92
Calhm6	cluster0	4.91e-41	1.711	4.577	2.866	0.427	0.129	3.53e-45
Dhx58	cluster0	1.44e-81	1.704	5.198	3.494	0.728	0.246	1.03e-85
Phf11c	cluster0	3.38e-87	1.703	3.676	1.973	0.636	0.166	2.43e-91
Mlkl	cluster0	3.64e-45	1.676	3.887	2.211	0.364	0.087	2.62e-49
Ddx58	cluster0	3.58e-72	1.659	5.616	3.958	0.864	0.505	2.58e-76
Phf11b	cluster0	6.53e-75	1.649	6.433	4.784	0.911	0.606	4.69e-79
Fgl2	cluster0	4.74e-71	1.636	6.892	5.256	0.921	0.638	3.41e-75
Socs1	cluster0	4.63e-20	1.614	3.867	2.253	0.272	0.088	3.33e-24
Phf11	cluster0	3.71e-70	1.61	2.804	1.195	0.506	0.121	2.67e-74
Stat1	cluster0	1.24e-96	1.602	6.519	4.917	0.956	0.579	8.89e-101
Vegfa	cluster0	3.27e-20	1.595	3.997	2.403	0.263	0.084	2.35e-24
Gbp7	cluster0	5.28e-77	1.589	5.863	4.274	0.807	0.345	3.79e-81
Gm28177	cluster0	1.48e-82	1.586	3.728	2.142	0.722	0.243	1.06e-86
A530064D06Rik	cluster0	9.95e-22	1.579	3.802	2.223	0.345	0.13	7.15e-26
Ly6a2	cluster0	3.24e-36	1.573	4.516	2.944	0.297	0.067	2.33e-40
Irgm1	cluster0	2.57e-73	1.573	5.414	3.841	0.832	0.386	1.85e-77
AW112010	cluster0	1.77e-31	1.57	5.479	3.909	0.601	0.302	1.27e-35
Gm30948	cluster0	5.94e-47	1.569	3.647	2.078	0.43	0.119	4.27e-51
Slc25a22	cluster0	2.47e-48	1.568	4.647	3.08	0.547	0.19	1.78e-52
Xaf1	cluster0	5.47e-84	1.564	5.704	4.14	0.889	0.445	3.93e-88
Olfr56	cluster0	9.29e-25	1.545	3.263	1.718	0.256	0.069	6.68e-29
Pnp	cluster0	3.18e-93	1.537	6.931	5.394	0.965	0.741	2.29e-97
Thbs1	cluster0	9.06e-39	1.535	6.889	5.354	0.759	0.464	6.51e-43
Ube2l6	cluster0	6.65e-65	1.525	5.605	4.08	0.835	0.458	4.78e-69
Stat2	cluster0	1.29e-73	1.521	6.016	4.495	0.902	0.528	9.29e-78
Vcan	cluster0	2.66e-37	1.511	5.507	3.996	0.443	0.153	1.91e-41
Trim30a	cluster0	1.45e-101	1.506	6.802	5.296	0.972	0.692	1.04e-105
Gbp3	cluster0	1.69e-57	1.504	5.469	3.965	0.734	0.321	1.21e-61
BC147527	cluster0	1.52e-54	1.503	4.189	2.686	0.491	0.135	1.1e-58
Slco3a1	cluster0	1.32e-27	1.501	3.965	2.463	0.326	0.102	9.46e-32
Ms4a6d	cluster0	6.8e-99	1.495	6.936	5.441	0.972	0.712	4.89e-103
Trim30d	cluster0	3.57e-88	1.493	5.644	4.15	0.902	0.437	2.57e-92
Rtp4	cluster0	3.95e-91	1.491	5.806	4.316	0.896	0.41	2.84e-95
Nlrc5	cluster0	4.07e-58	1.487	4.637	3.15	0.642	0.237	2.93e-62
Stx11	cluster0	7.65e-33	1.473	4.187	2.715	0.411	0.138	5.49e-37
Mefv	cluster0	9.23e-58	1.465	4.893	3.428	0.617	0.212	6.63e-62
Slfn9	cluster0	4.18e-45	1.465	5.215	3.75	0.69	0.332	3e-49
A530032D15Rik	cluster0	2.03e-32	1.462	3.207	1.744	0.335	0.094	1.46e-36
Ifi35	cluster0	9.05e-69	1.46	5.389	3.93	0.804	0.355	6.5e-73
Rnf213	cluster0	6.46e-85	1.448	6.367	4.919	0.956	0.619	4.64e-89
Gm8953	cluster0	9.4e-54	1.425	3.483	2.058	0.484	0.133	6.76e-58
Dck	cluster0	3.1e-63	1.417	5.301	3.883	0.794	0.376	2.23e-67
Nmi	cluster0	1.76e-59	1.417	5.102	3.684	0.741	0.309	1.26e-63
Sp110	cluster0	6.61e-85	1.414	6.128	4.715	0.946	0.615	4.75e-89
Ms4a4a	cluster0	4.12e-62	1.41	4.625	3.215	0.661	0.224	2.96e-66
Parp12	cluster0	7.65e-63	1.41	5.138	3.728	0.734	0.316	5.5e-67
H2-T22	cluster0	5.71e-62	1.394	5.471	4.077	0.816	0.423	4.1e-66
Cd69	cluster0	1.86e-15	1.391	4.39	2.999	0.38	0.182	1.34e-19
Crem	cluster0	2.82e-05	1.388	4.13	2.742	0.272	0.15	2.03e-09
Fam241a	cluster0	1.54e-29	1.378	4.068	2.69	0.424	0.16	1.11e-33
Fcgr1	cluster0	6.16e-98	1.377	6.936	5.56	0.987	0.777	4.42e-102
Mndal	cluster0	1.1e-94	1.377	6.687	5.31	0.991	0.799	7.89e-99
Setdb2	cluster0	2.61e-23	1.371	3.95	2.58	0.351	0.126	1.88e-27
Gm18853	cluster0	2.48e-43	1.365	3.647	2.282	0.415	0.112	1.78e-47
Tor3a	cluster0	2.73e-69	1.364	5.58	4.216	0.848	0.403	1.96e-73
Oas1a	cluster0	9.52e-90	1.363	5.776	4.413	0.946	0.553	6.84e-94
Iigp1	cluster0	1.68e-14	1.359	4.618	3.259	0.269	0.104	1.21e-18
Sp100	cluster0	7.27e-91	1.357	6.641	5.284	0.978	0.759	5.23e-95
Oas1g	cluster0	7.31e-82	1.353	5.757	4.404	0.946	0.576	5.25e-86
Gm20559	cluster0	3.14e-42	1.346	4.427	3.081	0.585	0.239	2.26e-46
Slpi	cluster0	1.58e-13	1.338	4.301	2.963	0.259	0.099	1.14e-17
C130026I21Rik	cluster0	4.95e-28	1.337	3.548	2.211	0.434	0.166	3.56e-32
Gm18852	cluster0	3.68e-46	1.326	3.578	2.251	0.411	0.104	2.64e-50
Gm49342	cluster0	2.72e-46	1.322	2.678	1.356	0.427	0.115	1.95e-50
Nampt	cluster0	5.3e-61	1.31	5.888	4.578	0.877	0.519	3.81e-65
Gm33680	cluster0	1.28e-39	1.306	3.401	2.095	0.497	0.174	9.22e-44
Mitd1	cluster0	2.12e-27	1.303	4.201	2.898	0.481	0.208	1.52e-31
Slamf6	cluster0	2.8e-10	1.301	3.449	2.148	0.272	0.124	2.01e-14
Gch1	cluster0	8.74e-28	1.299	4.945	3.646	0.589	0.29	6.28e-32
Pnp2	cluster0	1.21e-15	1.295	2.88	1.585	0.275	0.102	8.68e-20
Osm	cluster0	5.02e-43	1.289	5.833	4.544	0.725	0.374	3.61e-47
Hrh2	cluster0	2.41e-21	1.269	3.433	2.164	0.259	0.078	1.73e-25
AW011738	cluster0	6.32e-18	1.261	2.821	1.56	0.259	0.086	4.54e-22
Adamtsl4	cluster0	4.39e-20	1.261	3.726	2.465	0.345	0.132	3.16e-24
Chil3	cluster0	1.02e-42	1.257	6.335	5.078	0.63	0.286	7.3e-47
Ifitm3	cluster0	2.35e-118	1.255	8.16	6.905	1	0.93	1.69e-122
Ifi203	cluster0	2.94e-65	1.248	6.504	5.256	0.959	0.705	2.11e-69
Gm9733	cluster0	8.41e-55	1.247	5.218	3.971	0.614	0.206	6.05e-59
Ms4a6b	cluster0	1.45e-96	1.24	7.138	5.898	0.991	0.806	1.04e-100
Gcnt2	cluster0	2.05e-42	1.238	4.578	3.34	0.494	0.163	1.48e-46
Il18	cluster0	2.67e-36	1.234	4.562	3.328	0.563	0.233	1.92e-40
Olfr152	cluster0	4.61e-09	1.232	4.08	2.848	0.342	0.178	3.31e-13
C3	cluster0	1.07e-46	1.228	5.32	4.092	0.655	0.274	7.68e-51
Nmral1	cluster0	3.96e-17	1.22	3.989	2.769	0.354	0.15	2.85e-21
Oas2	cluster0	1.11e-61	1.22	5.579	4.359	0.858	0.457	8.01e-66
Ndst4	cluster0	2.11e-24	1.219	2.655	1.436	0.396	0.153	1.52e-28
Parp14	cluster0	9.8e-56	1.212	5.955	4.743	0.867	0.523	7.04e-60
Dtx3l	cluster0	4.47e-49	1.211	5.629	4.418	0.851	0.538	3.22e-53
Tlr9	cluster0	2.74e-31	1.206	3.747	2.541	0.402	0.134	1.97e-35
Tspo	cluster0	3.17e-99	1.203	7.009	5.806	0.994	0.807	2.28e-103
Cd40	cluster0	6.43e-18	1.202	4.698	3.497	0.582	0.358	4.62e-22
Pcgf5	cluster0	8.3e-24	1.199	4.514	3.316	0.519	0.255	5.96e-28
Ly6e	cluster0	1.22e-119	1.196	8.222	7.025	1	0.949	8.77e-124
Gm44805	cluster0	5.26e-26	1.194	4.596	3.402	0.551	0.264	3.78e-30
Casp4	cluster0	1.84e-30	1.19	4.776	3.587	0.573	0.273	1.32e-34
Magohb	cluster0	1.91e-17	1.186	4.139	2.953	0.37	0.163	1.37e-21
Gm35963	cluster0	4.73e-29	1.186	3.126	1.939	0.389	0.133	3.4e-33
Itpr1	cluster0	8.51e-27	1.182	4.227	3.045	0.497	0.231	6.12e-31
Myd88	cluster0	2.82e-50	1.182	5.589	4.407	0.829	0.503	2.03e-54
Sp140	cluster0	3.4e-41	1.181	5.683	4.502	0.801	0.511	2.44e-45
H2-T24	cluster0	1e-40	1.181	3.826	2.645	0.468	0.148	7.22e-45
Gpr141	cluster0	1.79e-50	1.181	5.504	4.323	0.722	0.32	1.29e-54
Lgals9	cluster0	9.49e-61	1.178	6.101	4.923	0.93	0.626	6.82e-65
Hif1a	cluster0	2.38e-48	1.178	5.771	4.593	0.835	0.491	1.71e-52
Apoc2	cluster0	5.19e-24	1.174	4.997	3.823	0.56	0.288	3.73e-28
Rnf34	cluster0	2.66e-23	1.173	4.445	3.272	0.465	0.21	1.91e-27
Pml	cluster0	1.67e-36	1.163	4.329	3.166	0.538	0.212	1.2e-40
Slfn8	cluster0	6.23e-56	1.161	5.662	4.501	0.848	0.458	4.47e-60
Ms4a6c	cluster0	3.22e-118	1.152	7.878	6.727	1	0.935	2.31e-122
Irgm2	cluster0	1.54e-38	1.15	4.37	3.219	0.503	0.179	1.1e-42
Znfx1	cluster0	1.93e-52	1.148	5.503	4.354	0.81	0.437	1.38e-56
Bst2	cluster0	1.27e-63	1.145	6.423	5.278	0.94	0.691	9.15e-68
Rab27a	cluster0	1.18e-13	1.143	3.595	2.452	0.316	0.14	8.46e-18
Sirpb1c	cluster0	1.58e-67	1.143	6.299	5.156	0.927	0.58	1.14e-71
Samhd1	cluster0	1.03e-93	1.143	7.186	6.043	0.997	0.88	7.38e-98
Parp10	cluster0	1.64e-29	1.142	4.554	3.412	0.528	0.237	1.18e-33
Jak2	cluster0	4.09e-32	1.141	4.907	3.766	0.665	0.352	2.94e-36
Gm5150	cluster0	9.68e-36	1.137	4.7	3.563	0.566	0.234	6.96e-40
Gpr35	cluster0	1.43e-42	1.132	5.255	4.123	0.718	0.367	1.02e-46
Ddx60	cluster0	3.31e-28	1.129	4.368	3.239	0.421	0.154	2.38e-32
Ms4a8a	cluster0	1.48e-21	1.125	4.186	3.06	0.386	0.154	1.07e-25
Trim34a	cluster0	2.62e-23	1.123	4.111	2.988	0.402	0.158	1.88e-27
Cd274	cluster0	0.000105782	1.118	3.977	2.86	0.399	0.268	7.6e-09
Ccr1	cluster0	2.13e-37	1.112	5.791	4.679	0.737	0.4	1.53e-41
Ccdc86	cluster0	4.8e-29	1.104	4.709	3.605	0.646	0.346	3.45e-33
Coro2a	cluster0	6.79e-29	1.1	4.853	3.753	0.661	0.373	4.88e-33
Tpst1	cluster0	3.16e-26	1.096	4.29	3.194	0.487	0.208	2.27e-30
Cd177	cluster0	2.3e-27	1.091	3.862	2.771	0.288	0.077	1.65e-31
Gm2427	cluster0	1.46e-20	1.09	2.121	1.03	0.263	0.08	1.05e-24
Pnpt1	cluster0	4.48e-22	1.088	4.25	3.162	0.465	0.211	3.22e-26
Ogfr	cluster0	2.52e-51	1.088	5.667	4.579	0.87	0.504	1.81e-55
Tmem184b	cluster0	2.85e-33	1.084	4.796	3.711	0.699	0.365	2.05e-37
Gm36161	cluster0	6.43e-69	1.082	5.487	4.404	0.937	0.504	4.62e-73
Hpse	cluster0	1.85e-29	1.081	4.321	3.24	0.491	0.201	1.33e-33
Slc2a1	cluster0	4.48e-22	1.08	4.842	3.763	0.585	0.31	3.22e-26
Tent4a	cluster0	2.45e-20	1.076	4.187	3.111	0.43	0.191	1.76e-24
Il2rg	cluster0	8.38e-38	1.07	5.587	4.517	0.791	0.482	6.02e-42
Psmb9	cluster0	4.92e-48	1.066	5.528	4.462	0.848	0.499	3.54e-52
Gm21188	cluster0	2.94e-74	1.064	6.147	5.083	0.975	0.57	2.11e-78
Slfn2	cluster0	9.74e-62	1.061	5.988	4.927	0.946	0.624	7e-66
Parp9	cluster0	1.05e-24	1.06	5.197	4.137	0.674	0.403	7.58e-29
Gm49151	cluster0	2.63e-58	1.06	3.655	2.595	0.807	0.378	1.89e-62
Iqsec3	cluster0	4.23e-45	1.056	2.98	1.924	0.639	0.262	3.04e-49
H2-T10	cluster0	4.99e-34	1.051	3.512	2.461	0.535	0.214	3.58e-38
Tap1	cluster0	1.26e-59	1.047	5.709	4.662	0.896	0.528	9.02e-64
Klra2	cluster0	1.08e-43	1.047	5.542	4.496	0.791	0.412	7.75e-48
Trafd1	cluster0	1.31e-50	1.043	5.741	4.698	0.905	0.604	9.41e-55
Eif2ak2	cluster0	3.62e-49	1.041	5.534	4.492	0.826	0.457	2.6e-53
Ifitm6	cluster0	1.75e-51	1.036	5.609	4.573	0.699	0.285	1.26e-55
BB123696	cluster0	8.56e-13	1.034	2.898	1.864	0.253	0.098	6.15e-17
Sirpb1b	cluster0	2.57e-58	1.032	5.081	4.049	0.88	0.485	1.85e-62
Smox	cluster0	9.42e-20	1.031	5.153	4.122	0.639	0.38	6.77e-24
Gm15753	cluster0	1.38e-54	1.031	2.08	1.048	0.43	0.101	9.89e-59
Ikbke	cluster0	1.19e-11	1.03	3.863	2.833	0.361	0.179	8.57e-16
Hp	cluster0	8.34e-41	1.03	5.454	4.424	0.554	0.206	5.99e-45
Zup1	cluster0	2.5e-32	1.028	5.157	4.129	0.75	0.457	1.8e-36
Trim12c	cluster0	6.83e-26	1.022	5.044	4.021	0.661	0.389	4.91e-30
Sirpb1a	cluster0	1.2e-51	1.019	5.146	4.127	0.867	0.453	8.63e-56
Kmo	cluster0	1.98e-19	1.017	3.785	2.768	0.335	0.125	1.42e-23
Trex1	cluster0	7.5e-53	1.016	5.481	4.465	0.921	0.602	5.39e-57
Marchf5	cluster0	1.87e-29	1.013	4.798	3.785	0.671	0.36	1.35e-33
Akt3	cluster0	5.5e-08	1.004	3.986	2.982	0.367	0.211	3.95e-12
Epsti1	cluster0	3.46e-58	1.003	6.088	5.085	0.943	0.654	2.48e-62
Ppa1	cluster0	1.9e-12	1.001	3.908	2.907	0.335	0.156	1.36e-16
Ifi27l2a	cluster0	3.76e-70	1.001	7.828	6.827	0.991	0.956	2.7e-74
Usb1	cluster0	3.5e-21	1	4.344	3.344	0.478	0.225	2.51e-25
Usp25	cluster0	1.55e-39	0.998	5.499	4.501	0.848	0.554	1.12e-43
Fcgr4	cluster0	2.08e-35	0.996	5.879	4.883	0.807	0.515	1.5e-39
Rap2c	cluster0	1.24e-36	0.99	5.692	4.702	0.845	0.534	8.9e-41
Prkx	cluster0	6.19e-18	0.988	5.043	4.055	0.63	0.395	4.44e-22
Pde6h	cluster0	2.7e-53	0.987	3.32	2.333	0.775	0.358	1.94e-57
Mov10	cluster0	2.23e-20	0.985	3.796	2.811	0.342	0.127	1.6e-24
Arel1	cluster0	8.72e-13	0.984	3.924	2.94	0.402	0.202	6.27e-17
Ptgs2	cluster0	2.02e-14	0.978	4.706	3.728	0.367	0.172	1.45e-18
Pttg1	cluster0	3.5e-14	0.972	4.473	3.501	0.487	0.268	2.51e-18
Msrb1	cluster0	1.56e-50	0.971	5.943	4.972	0.896	0.534	1.12e-54
Crybg1	cluster0	7.75e-22	0.968	4.357	3.389	0.497	0.232	5.57e-26
Psmb10	cluster0	1.23e-45	0.968	5.862	4.894	0.905	0.631	8.82e-50
Clec4e	cluster0	8.91e-30	0.968	5.25	4.283	0.595	0.292	6.41e-34
Mcemp1	cluster0	1.64e-22	0.967	4.514	3.548	0.459	0.201	1.18e-26
Xdh	cluster0	3.5e-41	0.96	5.531	4.572	0.848	0.514	2.52e-45
Tor1aip2	cluster0	3.28e-24	0.959	4.851	3.892	0.661	0.387	2.36e-28
Pdk3	cluster0	0.000134589	0.953	3.745	2.792	0.272	0.152	9.67e-09
Dpp4	cluster0	2.75e-06	0.952	3.71	2.758	0.275	0.146	1.98e-10
Hk3	cluster0	1.98e-24	0.951	4.365	3.413	0.522	0.241	1.42e-28
Gm4070	cluster0	1.95e-68	0.95	6.792	5.843	0.987	0.892	1.4e-72
Pgk1	cluster0	2.22e-34	0.945	6.003	5.057	0.896	0.632	1.6e-38
Uba7	cluster0	4.13e-25	0.939	4.777	3.838	0.611	0.319	2.97e-29
Tdrd7	cluster0	1.07e-25	0.932	4.571	3.639	0.582	0.285	7.66e-30
Ccl2	cluster0	1.55e-34	0.93	7.022	6.092	0.927	0.699	1.12e-38
Siglec1	cluster0	8.34e-12	0.929	4.4	3.47	0.532	0.337	5.99e-16
Gvin1	cluster0	2.41e-64	0.929	6.764	5.835	0.984	0.894	1.73e-68
Atrip	cluster0	2.13e-46	0.925	5.52	4.595	0.921	0.644	1.53e-50
Tmsb10	cluster0	1.09e-70	0.925	7.541	6.616	1	0.918	7.8e-75
Prdx5	cluster0	1.2e-47	0.922	6.752	5.83	0.959	0.777	8.6e-52
Frmd4a	cluster0	8.68e-40	0.92	5.213	4.292	0.769	0.418	6.24e-44
Gm10108	cluster0	3.95e-26	0.92	2.82	1.9	0.563	0.269	2.84e-30
Fpr2	cluster0	1.28e-12	0.92	3.935	3.015	0.272	0.107	9.19e-17
Ifi207	cluster0	3.58e-45	0.916	6.536	5.619	0.968	0.768	2.58e-49
AC168977.1	cluster0	5.73e-44	0.916	2.384	1.468	0.557	0.198	4.12e-48
Gm5431	cluster0	6.32e-18	0.913	4.124	3.21	0.494	0.255	4.54e-22
Tgfbi	cluster0	7.12e-55	0.91	7.849	6.939	0.997	0.963	5.12e-59
Higd1a	cluster0	5.06e-09	0.91	4.603	3.693	0.506	0.318	3.64e-13
Atp6v0a2	cluster0	8.04e-25	0.908	4.807	3.9	0.665	0.379	5.78e-29
Mmp19	cluster0	5.26e-12	0.907	4.098	3.191	0.32	0.148	3.78e-16
Inf2	cluster0	7.67e-07	0.906	3.628	2.722	0.301	0.16	5.51e-11
Psmb8	cluster0	2.51e-59	0.901	6.378	5.478	0.981	0.775	1.8e-63
Gm9844	cluster0	4e-63	0.896	5.734	4.837	0.991	0.791	2.87e-67
Gm10053	cluster0	1.09e-35	0.892	4.806	3.914	0.851	0.522	7.82e-40
Parp11	cluster0	1.45e-09	0.889	3.382	2.493	0.253	0.11	1.04e-13
Uck2	cluster0	0.000215159	0.889	3.865	2.977	0.269	0.149	1.55e-08
Csrnp1	cluster0	2.24e-21	0.889	5.38	4.492	0.744	0.512	1.61e-25
Zcchc2	cluster0	6.26e-20	0.886	4.095	3.209	0.443	0.199	4.5e-24
Nod1	cluster0	9.35e-13	0.885	4.045	3.161	0.399	0.202	6.72e-17
Parp3	cluster0	2.81e-11	0.883	4.035	3.152	0.392	0.206	2.02e-15
Gk	cluster0	4.28e-19	0.883	4.1	3.217	0.434	0.193	3.07e-23
Prdx6	cluster0	1.46e-10	0.881	4.919	4.038	0.585	0.393	1.05e-14
Samd9l	cluster0	6.39e-38	0.873	5.8	4.927	0.861	0.554	4.59e-42
Tle3	cluster0	6.2e-10	0.871	4.019	3.149	0.405	0.226	4.45e-14
Mif	cluster0	3.63e-25	0.87	5.659	4.789	0.826	0.593	2.61e-29
Bnip3	cluster0	0.0240309	0.869	4	3.131	0.307	0.202	1.73e-06
Ist1	cluster0	4.38e-36	0.868	5.306	4.438	0.848	0.554	3.15e-40
Svbp	cluster0	1.43e-22	0.86	4.884	4.024	0.623	0.349	1.03e-26
Rhbdf2	cluster0	4.31e-13	0.86	4.264	3.404	0.449	0.237	3.09e-17
Slc30a1	cluster0	4.27e-10	0.86	3.971	3.111	0.367	0.191	3.07e-14
Chmp4b	cluster0	9.27e-54	0.859	6.334	5.475	0.972	0.859	6.66e-58
Cycs	cluster0	8.12e-32	0.857	5.309	4.452	0.88	0.608	5.84e-36
Gm1966	cluster0	5.53e-38	0.855	5.692	4.837	0.88	0.563	3.97e-42
Pkm	cluster0	6.66e-55	0.854	7.011	6.157	0.994	0.879	4.78e-59
Gda	cluster0	2.45e-30	0.853	6.087	5.234	0.801	0.517	1.76e-34
Sap30	cluster0	4.73e-27	0.851	5.214	4.363	0.744	0.449	3.4e-31
Glrx	cluster0	3.5e-22	0.846	4.843	3.996	0.649	0.37	2.52e-26
Pxk	cluster0	4.58e-18	0.844	4.791	3.947	0.633	0.377	3.29e-22
Slc15a3	cluster0	1.03e-35	0.842	5.933	5.091	0.899	0.623	7.43e-40
Gm38416	cluster0	2.72e-30	0.84	1.983	1.143	0.449	0.163	1.96e-34
Rab20	cluster0	3.07e-05	0.84	4.056	3.216	0.297	0.166	2.21e-09
Pik3ap1	cluster0	9.55e-33	0.835	5.788	4.953	0.886	0.663	6.86e-37
1700086O06Rik	cluster0	3.46e-31	0.835	1.909	1.074	0.427	0.148	2.49e-35
Cmtr1	cluster0	2.36e-25	0.835	4.541	3.706	0.63	0.329	1.69e-29
Tent5c	cluster0	0.000569575	0.834	4.231	3.397	0.326	0.201	4.09e-08
Acot4	cluster0	9.28e-11	0.832	3.139	2.307	0.424	0.237	6.67e-15
Adssl1	cluster0	8.57e-24	0.83	4.946	4.117	0.658	0.362	6.16e-28
F630040K05Rik	cluster0	1.17e-34	0.829	3.137	2.309	0.693	0.355	8.41e-39
Il15	cluster0	4.48e-05	0.827	4.032	3.206	0.339	0.204	3.22e-09
Prpf38a	cluster0	5.62e-07	0.824	4.244	3.42	0.408	0.249	4.04e-11
Cers6	cluster0	5.58e-23	0.824	5.059	4.235	0.69	0.405	4.01e-27
Rnf114	cluster0	2.81e-30	0.823	5.299	4.476	0.81	0.517	2.02e-34
Coq2	cluster0	5.7e-05	0.819	3.891	3.072	0.339	0.207	4.1e-09
Fam129b	cluster0	4.73e-17	0.817	5.22	4.403	0.627	0.382	3.4e-21
Jarid2	cluster0	2.41e-30	0.815	5.436	4.621	0.797	0.488	1.73e-34
Arid5a	cluster0	1.91e-10	0.813	4.553	3.74	0.614	0.432	1.37e-14
Gm8979	cluster0	7.67e-29	0.812	2.914	2.103	0.649	0.334	5.51e-33
4930523C07Rik	cluster0	2.12e-07	0.81	3.99	3.179	0.345	0.184	1.52e-11
Ethe1	cluster0	0.0252848	0.81	4.223	3.413	0.348	0.243	1.82e-06
Dbnl	cluster0	3.99e-27	0.81	5.16	4.35	0.797	0.49	2.87e-31
Stard3	cluster0	4.39e-17	0.809	4.661	3.853	0.601	0.359	3.15e-21
Phyh	cluster0	4.17e-20	0.802	4.327	3.525	0.579	0.304	3e-24
Ltb4r1	cluster0	1.92e-20	0.801	4.384	3.583	0.506	0.236	1.38e-24
Csf2rb	cluster0	1.26e-34	0.8	6.022	5.221	0.902	0.651	9.08e-39
Psme1	cluster0	2.62e-46	0.797	6.322	5.525	0.984	0.819	1.89e-50
Ccr2	cluster0	8.34e-51	0.796	7.964	7.168	0.987	0.829	5.99e-55
Naa25	cluster0	1.73e-16	0.795	4.195	3.4	0.491	0.259	1.24e-20
Pgk1-rs7	cluster0	2.38e-10	0.795	2.712	1.917	0.399	0.211	1.71e-14
Fam53c	cluster0	3.3e-14	0.794	4	3.206	0.44	0.221	2.37e-18
Abcg1	cluster0	1.09e-21	0.792	5.194	4.402	0.712	0.437	7.85e-26
Alas1	cluster0	3.16e-20	0.79	4.488	3.699	0.573	0.297	2.27e-24
Slc25a12	cluster0	1.04e-10	0.789	4.123	3.334	0.449	0.264	7.49e-15
Sbno2	cluster0	2.8e-31	0.789	5.341	4.552	0.816	0.481	2.01e-35
Gm5537	cluster0	2.1e-13	0.788	2.69	1.903	0.415	0.204	1.51e-17
Jak3	cluster0	4.47e-09	0.786	3.861	3.075	0.377	0.204	3.21e-13
Gm47671	cluster0	2.22e-21	0.786	2.223	1.437	0.396	0.155	1.6e-25
S100a11	cluster0	9.44e-38	0.784	6.437	5.652	0.946	0.781	6.78e-42
Fndc3a	cluster0	6.41e-20	0.784	5.301	4.517	0.734	0.495	4.6e-24
Nr4a2	cluster0	2.4e-07	0.784	4.378	3.594	0.389	0.229	1.73e-11
AB124611	cluster0	1.01e-26	0.782	5.349	4.567	0.816	0.547	7.25e-31
Apobec3	cluster0	1.44e-27	0.781	5.086	4.305	0.832	0.563	1.03e-31
Mif-ps	cluster0	2.08e-19	0.778	3.122	2.344	0.585	0.312	1.5e-23
Olfr641	cluster0	1.48e-20	0.775	1.61	0.836	0.269	0.083	1.06e-24
Trem1	cluster0	2.75e-05	0.774	4.311	3.538	0.31	0.176	1.98e-09
Tor1aip1	cluster0	1.45e-36	0.773	6.177	5.405	0.962	0.784	1.05e-40
Gm12854	cluster0	1.74e-29	0.772	3.766	2.994	0.785	0.472	1.25e-33
Cfap65	cluster0	2.01e-17	0.77	1.853	1.082	0.301	0.109	1.44e-21
Ccl12	cluster0	3.57e-08	0.77	6.129	5.359	0.627	0.459	2.56e-12
Psme2	cluster0	3.23e-39	0.769	6.119	5.35	0.956	0.76	2.32e-43
Adar	cluster0	5.43e-24	0.769	4.667	3.898	0.646	0.363	3.9e-28
Smad7	cluster0	5.6e-06	0.768	3.373	2.604	0.275	0.144	4.03e-10
Slamf8	cluster0	1.06e-10	0.768	4.212	3.444	0.411	0.218	7.64e-15
Abi3	cluster0	1.14e-21	0.767	4.939	4.172	0.649	0.373	8.16e-26
Prr5l	cluster0	2.68e-11	0.766	4.197	3.431	0.487	0.285	1.93e-15
Napsa	cluster0	2.07e-45	0.763	5.473	4.71	0.848	0.438	1.49e-49
Ppdpf	cluster0	1.51e-16	0.762	4.436	3.674	0.547	0.307	1.08e-20
Wdfy1	cluster0	3.47e-06	0.758	4.325	3.567	0.427	0.274	2.5e-10
H2-T23	cluster0	1.03e-40	0.758	5.673	4.915	0.978	0.83	7.37e-45
Dop1b	cluster0	9.67e-14	0.758	3.786	3.028	0.405	0.197	6.95e-18
Plekhf2	cluster0	6.57e-14	0.757	4.969	4.211	0.671	0.459	4.72e-18
Gm13772	cluster0	1.07e-18	0.756	1.947	1.191	0.399	0.17	7.69e-23
Srgn	cluster0	1.05e-32	0.753	7.484	6.731	0.984	0.939	7.56e-37
Nupr1	cluster0	5.6e-20	0.748	4.641	3.893	0.598	0.325	4.02e-24
Casp3	cluster0	2.69e-14	0.744	4.82	4.076	0.614	0.374	1.93e-18
Gm7816	cluster0	1.32e-15	0.741	2.155	1.413	0.421	0.203	9.48e-20
Casp6	cluster0	0.000239884	0.741	3.661	2.921	0.294	0.172	1.72e-08
4930430E12Rik	cluster0	4.3e-05	0.741	3.132	2.391	0.361	0.22	3.09e-09
Gsdmd	cluster0	3.11e-20	0.74	5.288	4.548	0.791	0.518	2.23e-24
Csf2rb2	cluster0	9.45e-14	0.737	4.681	3.944	0.595	0.371	6.79e-18
Lgals3bp	cluster0	9.13e-39	0.737	6.334	5.597	0.962	0.763	6.56e-43
Etnk1	cluster0	7.1e-17	0.736	4.77	4.033	0.617	0.38	5.1e-21
Fgr	cluster0	1.84e-38	0.734	5.529	4.796	0.858	0.477	1.32e-42
Cgas	cluster0	4.4e-14	0.733	4.365	3.632	0.478	0.256	3.16e-18
Gm8989	cluster0	6.55e-27	0.732	2.467	1.735	0.582	0.279	4.7e-31
Trim25	cluster0	5.81e-21	0.732	4.946	4.214	0.731	0.468	4.18e-25
Rmdn3	cluster0	4.7e-06	0.729	3.715	2.986	0.32	0.182	3.38e-10
Pgap2	cluster0	1.04e-20	0.724	4.897	4.172	0.677	0.397	7.49e-25
Fbxw17	cluster0	5.22e-05	0.724	3.526	2.803	0.275	0.15	3.75e-09
Sting1	cluster0	6.21e-23	0.722	5.302	4.579	0.775	0.531	4.46e-27
Gstp1	cluster0	7.61e-21	0.721	4.802	4.081	0.677	0.393	5.47e-25
Shisa5	cluster0	1.27e-42	0.721	6.394	5.673	0.978	0.832	9.15e-47
Nfkbie	cluster0	3.69e-12	0.718	4.511	3.793	0.538	0.317	2.65e-16
Arf3	cluster0	2e-39	0.717	5.515	4.798	0.93	0.717	1.43e-43
Il4ra	cluster0	2.35e-20	0.717	5.51	4.793	0.788	0.58	1.69e-24
Gm28043	cluster0	1.97e-15	0.717	3.424	2.707	0.595	0.353	1.42e-19
Nepro	cluster0	1.21e-26	0.715	3.154	2.44	0.547	0.242	8.73e-31
Clec4d	cluster0	2.3e-05	0.713	4.655	3.942	0.377	0.228	1.66e-09
Nfil3	cluster0	5.39e-26	0.712	5.022	4.31	0.712	0.403	3.87e-30
Tiam1	cluster0	2.89e-16	0.712	4.217	3.505	0.481	0.239	2.08e-20
Pim1	cluster0	1.26e-43	0.71	6.844	6.134	0.978	0.871	9.04e-48
Bcl3	cluster0	1.61e-05	0.708	4.458	3.75	0.437	0.292	1.16e-09
H2-Q7	cluster0	4.44e-10	0.708	5.613	4.905	0.753	0.588	3.19e-14
Cd52	cluster0	3.25e-73	0.707	7.425	6.718	1	0.971	2.34e-77
Glipr2	cluster0	3.65e-08	0.706	4.23	3.525	0.421	0.24	2.62e-12
Adora3	cluster0	0.00333521	0.705	2.541	1.836	0.275	0.161	2.4e-07
Ccdc71l	cluster0	3.64e-10	0.704	3.953	3.249	0.446	0.248	2.61e-14
Itgb7	cluster0	6.69e-24	0.704	4.674	3.97	0.652	0.358	4.81e-28
Adam8	cluster0	2.16e-07	0.702	4.802	4.1	0.497	0.31	1.55e-11
Cyp4f18	cluster0	4.65e-20	0.7	5.813	5.113	0.823	0.584	3.34e-24
Rnpep	cluster0	5.51e-27	0.698	5.678	4.98	0.911	0.723	3.96e-31
Itgb1bp1	cluster0	0.00200979	0.696	4.027	3.331	0.38	0.25	1.44e-07
9130208D14Rik	cluster0	1.44e-21	0.695	3.436	2.741	0.642	0.349	1.04e-25
Scimp	cluster0	8.2e-15	0.694	4.997	4.303	0.595	0.362	5.89e-19
Lmnb1	cluster0	1.73e-07	0.694	4.82	4.126	0.554	0.377	1.24e-11
Baz1a	cluster0	2.68e-23	0.693	5.597	4.904	0.823	0.582	1.93e-27
Tpi1	cluster0	4.56e-12	0.692	5.994	5.302	0.845	0.689	3.28e-16
Tapbp	cluster0	1.22e-34	0.692	6.222	5.53	0.975	0.864	8.77e-39
Zfp800	cluster0	1.76e-12	0.692	4.759	4.067	0.56	0.325	1.27e-16
S100a6	cluster0	6.42e-45	0.691	6.843	6.153	0.987	0.806	4.61e-49
Pnkp	cluster0	0.000555515	0.686	4.169	3.482	0.386	0.252	3.99e-08
Npc2	cluster0	6.55e-62	0.686	7.567	6.881	0.997	0.977	4.71e-66
Ccrl2	cluster0	1.24e-13	0.685	5.177	4.492	0.649	0.429	8.93e-18
Slc16a3	cluster0	4.39e-11	0.683	4.565	3.882	0.513	0.303	3.16e-15
Ifi30	cluster0	8.54e-33	0.682	6.991	6.308	0.978	0.893	6.14e-37
Macroh2a1	cluster0	1.26e-32	0.682	6.162	5.48	0.946	0.771	9.02e-37
Naaa	cluster0	6.3e-15	0.678	6.199	5.521	0.88	0.776	4.53e-19
Il1b	cluster0	3.01e-16	0.677	6.89	6.213	0.829	0.661	2.16e-20
Azi2	cluster0	4.56e-17	0.676	4.894	4.218	0.693	0.442	3.27e-21
Pgs1	cluster0	1.89e-13	0.67	4.171	3.5	0.497	0.271	1.36e-17
Tcf7l2	cluster0	4.98e-07	0.67	3.566	2.896	0.342	0.185	3.58e-11
Ppm1k	cluster0	0.00017824	0.668	3.959	3.291	0.687	0.569	1.28e-08
Stat3	cluster0	9.39e-28	0.667	5.708	5.041	0.886	0.653	6.75e-32
Grina	cluster0	2.57e-12	0.665	5.342	4.677	0.772	0.569	1.85e-16
Vill	cluster0	7.78e-06	0.663	3.636	2.973	0.278	0.146	5.59e-10
Slc35b1	cluster0	4.16e-10	0.662	4.462	3.8	0.532	0.335	2.99e-14
Snx10	cluster0	3.2e-16	0.655	5.465	4.81	0.842	0.628	2.3e-20
Emb	cluster0	3.79e-23	0.655	5.823	5.168	0.87	0.619	2.72e-27
Pfkfb3	cluster0	4.52e-07	0.652	4.341	3.688	0.484	0.309	3.25e-11
Gstp2	cluster0	4.53e-17	0.652	3.896	3.244	0.623	0.367	3.26e-21
Selenow	cluster0	3.57e-30	0.649	6.124	5.475	0.959	0.789	2.57e-34
Cdh3	cluster0	1.66e-25	0.645	2.695	2.05	0.699	0.386	1.19e-29
Ncoa7	cluster0	5.96e-09	0.645	4.702	4.058	0.503	0.318	4.28e-13
Ndufb1-ps	cluster0	1.32e-27	0.642	5.27	4.628	0.934	0.719	9.46e-32
Mrpl52	cluster0	2.11e-18	0.642	5.305	4.663	0.816	0.624	1.51e-22
Irf2bpl	cluster0	3.65e-12	0.641	4.492	3.851	0.566	0.329	2.62e-16
Peli1	cluster0	3.98e-15	0.64	5.061	4.421	0.703	0.471	2.86e-19
Spty2d1	cluster0	1.07e-18	0.64	4.935	4.296	0.696	0.431	7.7e-23
Atp11b	cluster0	9.14e-08	0.639	4.339	3.699	0.541	0.353	6.57e-12
Etv6	cluster0	6.67e-15	0.639	4.761	4.122	0.649	0.399	4.8e-19
Gla	cluster0	0.00224265	0.637	4.281	3.644	0.44	0.298	1.61e-07
Slc12a9	cluster0	5.85e-13	0.637	4.291	3.654	0.481	0.262	4.2e-17
H2-Q5	cluster0	4.2e-10	0.637	2.894	2.257	0.288	0.128	3.02e-14
Hmox2	cluster0	5.97e-24	0.637	5.414	4.777	0.851	0.593	4.29e-28
Gng10	cluster0	2.23e-15	0.634	5.041	4.408	0.794	0.588	1.6e-19
Dnaja1	cluster0	9.08e-24	0.633	5.92	5.287	0.918	0.744	6.52e-28
Itga5	cluster0	0.000125452	0.632	5.115	4.484	0.592	0.457	9.01e-09
Atp11a	cluster0	0.0257481	0.63	3.573	2.944	0.481	0.362	1.85e-06
Sema4d	cluster0	6.78e-22	0.629	5.26	4.631	0.816	0.558	4.87e-26
Asb13	cluster0	8.48e-06	0.628	3.256	2.628	0.301	0.164	6.09e-10
Sik3	cluster0	9.44e-07	0.627	3.477	2.85	0.31	0.161	6.79e-11
Ldha	cluster0	1.43e-23	0.626	6.306	5.68	0.953	0.813	1.03e-27
Tmem268	cluster0	0.000997361	0.625	3.753	3.128	0.313	0.19	7.17e-08
Gm20503	cluster0	6.23e-17	0.625	4.223	3.598	0.75	0.502	4.48e-21
Map4k1	cluster0	0.00140888	0.623	3.787	3.164	0.367	0.238	1.01e-07
H3f3b	cluster0	1.32e-46	0.623	7.863	7.24	0.997	0.986	9.45e-51
Ptp4a1	cluster0	1.29e-18	0.622	5.441	4.818	0.813	0.594	9.26e-23
Irf2	cluster0	7.35e-16	0.622	5.193	4.571	0.813	0.591	5.28e-20
Vps37b	cluster0	6.03e-08	0.621	4.425	3.804	0.509	0.325	4.33e-12
Triml1	cluster0	9.2e-16	0.62	1.671	1.051	0.288	0.106	6.61e-20
Gstp-ps	cluster0	3.66e-15	0.62	2.378	1.758	0.475	0.24	2.63e-19
Dpy19l1	cluster0	6.26e-08	0.619	4.651	4.033	0.579	0.395	4.5e-12
Itpa	cluster0	1.44e-05	0.618	3.687	3.068	0.358	0.208	1.03e-09
Ogfrl1	cluster0	1.2e-17	0.618	5.338	4.72	0.772	0.55	8.59e-22
Lgals8	cluster0	1.06e-17	0.617	4.91	4.293	0.734	0.479	7.63e-22
Homer1	cluster0	0.0281568	0.615	3.744	3.13	0.285	0.179	2.02e-06
Serp1	cluster0	5.78e-20	0.612	6.091	5.478	0.927	0.778	4.15e-24
N4bp1	cluster0	9.98e-13	0.612	5.07	4.458	0.655	0.443	7.17e-17
Gm21987	cluster0	2.29e-11	0.611	2.332	1.721	0.437	0.237	1.64e-15
Il21r	cluster0	3.32e-08	0.61	4.431	3.821	0.579	0.401	2.39e-12
Chd7	cluster0	3.44e-10	0.609	4.735	4.125	0.551	0.342	2.47e-14
Casp8	cluster0	5.41e-19	0.606	5.375	4.768	0.826	0.593	3.89e-23
Larp1	cluster0	5.41e-11	0.605	4.881	4.276	0.696	0.504	3.88e-15
Aif1	cluster0	2.74e-21	0.605	6.328	5.723	0.911	0.821	1.97e-25
Trib1	cluster0	1.52e-21	0.604	5.8	5.196	0.839	0.621	1.1e-25
Cdk2ap2	cluster0	2.85e-18	0.604	5.746	5.143	0.823	0.601	2.04e-22
Bbx	cluster0	2.29e-08	0.603	4.398	3.795	0.443	0.262	1.65e-12
Kdm7a	cluster0	8.01e-19	0.603	5.867	5.264	0.88	0.715	5.75e-23
Pvt1	cluster0	1.57e-12	0.602	3.843	3.241	0.541	0.323	1.13e-16
Stx3	cluster0	4.47e-08	0.601	3.538	2.937	0.332	0.169	3.21e-12
Gm42674	cluster0	1.05e-35	0.601	4.745	4.144	0.908	0.494	7.58e-40
Hck	cluster0	3.4e-27	0.6	5.818	5.218	0.921	0.721	2.44e-31
Pcsk7	cluster0	1.46e-05	0.599	3.559	2.96	0.313	0.173	1.05e-09
Pfkl	cluster0	7.58e-07	0.597	4.141	3.544	0.456	0.279	5.45e-11
Gm10177	cluster0	8.02e-25	0.596	3.913	3.317	0.867	0.59	5.76e-29
Hyou1	cluster0	8.92e-07	0.596	4.213	3.617	0.554	0.385	6.41e-11
Lst1	cluster0	8.1e-27	0.596	5.943	5.347	0.943	0.801	5.82e-31
Rnf31	cluster0	2.46e-07	0.594	4.042	3.448	0.443	0.271	1.77e-11
Cstb	cluster0	2.46e-20	0.591	5.845	5.254	0.902	0.67	1.77e-24
Ptpn1	cluster0	5.18e-21	0.59	6.019	5.429	0.892	0.733	3.72e-25
Oscp1	cluster0	4.75e-10	0.59	2.711	2.121	0.377	0.194	3.41e-14
Gm15542	cluster0	1.22e-15	0.59	3.055	2.465	0.658	0.408	8.77e-20
Plin2	cluster0	8.83e-10	0.589	5.844	5.255	0.861	0.68	6.35e-14
Ctss	cluster0	7.97e-65	0.588	8.539	7.951	1	0.998	5.73e-69
Tap2	cluster0	7.43e-11	0.587	4.699	4.112	0.649	0.432	5.34e-15
Camk2d	cluster0	2.39e-12	0.585	4.654	4.069	0.627	0.391	1.72e-16
Trim17	cluster0	2.14e-08	0.585	2.265	1.68	0.269	0.122	1.54e-12
Runx3	cluster0	2.46e-09	0.584	5.529	4.945	0.756	0.591	1.77e-13
Nsd3	cluster0	7.12e-14	0.583	5.278	4.695	0.782	0.593	5.12e-18
Zdhhc21	cluster0	0.000104969	0.582	4.024	3.442	0.453	0.311	7.54e-09
Ncf4	cluster0	6.97e-20	0.582	5.602	5.019	0.87	0.668	5.01e-24
Lpxn	cluster0	7.16e-09	0.582	4.772	4.189	0.636	0.445	5.14e-13
Cldnd1	cluster0	1.15e-06	0.581	4.354	3.773	0.484	0.312	8.27e-11
Zyx	cluster0	6.01e-16	0.581	6.123	5.543	0.908	0.774	4.32e-20
Mvb12a	cluster0	5.38e-09	0.58	4.434	3.854	0.503	0.314	3.87e-13
H2aw	cluster0	1.84e-08	0.58	3.996	3.416	0.418	0.238	1.32e-12
Gm9761	cluster0	4.86e-05	0.579	2.158	1.579	0.32	0.181	3.49e-09
Casp1	cluster0	1.77e-09	0.578	4.862	4.283	0.661	0.455	1.27e-13
Sec61g	cluster0	2.14e-26	0.577	5.367	4.79	0.949	0.727	1.53e-30
Mbd2	cluster0	5.73e-16	0.577	5.124	4.547	0.804	0.581	4.12e-20
Heatr1	cluster0	0.0396348	0.577	3.84	3.264	0.304	0.195	2.85e-06
Gm3534	cluster0	1.53e-16	0.577	2.583	2.006	0.684	0.426	1.1e-20
Tmem219	cluster0	2.88e-12	0.575	4.706	4.13	0.627	0.405	2.07e-16
Gm44997	cluster0	2.55e-23	0.575	2.346	1.771	0.541	0.255	1.83e-27
Max	cluster0	4.63e-14	0.575	4.621	4.046	0.63	0.392	3.33e-18
Rasa4	cluster0	3.69e-14	0.575	5.097	4.522	0.731	0.507	2.65e-18
Sppl2a	cluster0	2.95e-20	0.573	6.28	5.707	0.949	0.821	2.12e-24
Timm10b	cluster0	5.64e-11	0.573	4.781	4.207	0.699	0.49	4.06e-15
Pim3	cluster0	0.0377778	0.572	4.067	3.495	0.358	0.239	2.71e-06
E230029C05Rik	cluster0	5.47e-05	0.57	3.325	2.755	0.272	0.145	3.93e-09
Rab5if	cluster0	2.02e-16	0.57	5.221	4.651	0.788	0.566	1.45e-20
Bak1	cluster0	6.53e-15	0.57	4.713	4.143	0.703	0.436	4.69e-19
Pstpip1	cluster0	1.35e-13	0.569	5.18	4.611	0.734	0.53	9.74e-18
Cept1	cluster0	1.11e-13	0.566	4.674	4.108	0.671	0.441	7.95e-18
Vcpip1	cluster0	6.33e-11	0.566	4.797	4.232	0.636	0.426	4.55e-15
Plod3	cluster0	2.32e-11	0.566	5.223	4.657	0.766	0.565	1.67e-15
Lilra6	cluster0	3.85e-09	0.562	3.724	3.162	0.509	0.308	2.76e-13
Zc3hav1	cluster0	2.71e-14	0.561	5.188	4.627	0.801	0.595	1.95e-18
AI662270	cluster0	6.14e-21	0.56	5.287	4.727	0.845	0.578	4.41e-25
Anxa2	cluster0	2.86e-22	0.559	6.662	6.103	0.937	0.792	2.06e-26
Rpe	cluster0	1.4e-06	0.557	4.06	3.503	0.446	0.273	1.01e-10
Bin2	cluster0	1.67e-15	0.557	5.658	5.101	0.87	0.669	1.2e-19
Manf	cluster0	2.31e-09	0.556	5.491	4.935	0.756	0.566	1.66e-13
Zfas1	cluster0	2.71e-09	0.555	4.392	3.836	0.617	0.418	1.95e-13
Rab32	cluster0	1.77e-08	0.555	4.766	4.211	0.592	0.407	1.27e-12
C130050O18Rik	cluster0	0.000149253	0.554	3.514	2.96	0.282	0.156	1.07e-08
Tmem131	cluster0	1.63e-08	0.554	4.841	4.288	0.661	0.477	1.17e-12
Cebpb	cluster0	7.72e-26	0.553	5.016	4.462	0.899	0.65	5.55e-30
Esd	cluster0	6.08e-12	0.553	5.444	4.89	0.801	0.62	4.37e-16
S100a4	cluster0	3.84e-32	0.553	6.902	6.349	0.975	0.776	2.76e-36
Aftph	cluster0	1.8e-12	0.553	5.124	4.571	0.759	0.53	1.29e-16
Rnh1	cluster0	3.69e-11	0.552	5.585	5.033	0.804	0.644	2.65e-15
Creld2	cluster0	0.000433175	0.552	4.267	3.715	0.427	0.283	3.11e-08
Gm5559	cluster0	3.08e-19	0.55	3.516	2.966	0.883	0.628	2.22e-23
Fis1	cluster0	2.48e-15	0.549	5.338	4.788	0.839	0.598	1.78e-19
Csf3r	cluster0	1.77e-12	0.549	4.832	4.284	0.753	0.526	1.27e-16
Cmip	cluster0	3.92e-08	0.548	4.761	4.213	0.614	0.422	2.82e-12
Trim12a	cluster0	5.43e-07	0.547	4.426	3.879	0.532	0.359	3.9e-11
Gpr146	cluster0	1.37e-05	0.547	3.955	3.408	0.377	0.225	9.84e-10
Mir22hg	cluster0	1.28e-05	0.546	3.663	3.118	0.351	0.202	9.2e-10
Xrn2	cluster0	1.4e-16	0.545	5.533	4.988	0.829	0.617	1.01e-20
Krt80	cluster0	6.25e-10	0.545	4.638	4.093	0.551	0.345	4.49e-14
Acaa1a	cluster0	4.62e-09	0.545	4.747	4.203	0.661	0.482	3.32e-13
Psma4	cluster0	6.99e-15	0.544	5.506	4.962	0.854	0.664	5.02e-19
Bcl2l11	cluster0	2.89e-06	0.543	4.284	3.741	0.468	0.3	2.08e-10
Nectin4	cluster0	1.24e-06	0.542	3.724	3.182	0.307	0.162	8.94e-11
Gm4654	cluster0	4.44e-11	0.542	2.161	1.619	0.538	0.32	3.19e-15
Tmem128	cluster0	0.000190768	0.541	4.308	3.766	0.449	0.302	1.37e-08
Tlk2	cluster0	0.0179988	0.54	4.373	3.833	0.459	0.347	1.29e-06
Ero1l	cluster0	0.0102285	0.539	4.246	3.707	0.478	0.343	7.35e-07
Gapdh-ps15	cluster0	8.68e-17	0.539	3.25	2.711	0.823	0.58	6.24e-21
Atp6v1d	cluster0	6.39e-12	0.537	4.805	4.268	0.709	0.488	4.6e-16
Med10	cluster0	3e-05	0.536	4.176	3.64	0.449	0.293	2.16e-09
Ndufs4	cluster0	5.32e-11	0.535	4.368	3.832	0.63	0.391	3.82e-15
Cd244a	cluster0	0.00477837	0.535	3.767	3.232	0.297	0.18	3.43e-07
Idnk	cluster0	2.51e-05	0.535	4.224	3.689	0.475	0.317	1.81e-09
Dynll1	cluster0	4.72e-19	0.534	6.172	5.638	0.93	0.759	3.39e-23
Pgam1	cluster0	8.46e-11	0.534	5.813	5.279	0.861	0.69	6.08e-15
Selenot	cluster0	5.43e-18	0.532	5.747	5.215	0.911	0.746	3.9e-22
Gm47415	cluster0	2.74e-06	0.532	3.683	3.152	0.418	0.256	1.97e-10
Cox17	cluster0	3.84e-11	0.531	4.768	4.236	0.801	0.645	2.76e-15
H2ac19	cluster0	1.88e-07	0.53	3.011	2.481	0.383	0.214	1.35e-11
Usp53	cluster0	3.88e-25	0.53	3.547	3.016	0.797	0.518	2.79e-29
Aff1	cluster0	0.000823832	0.53	4.203	3.673	0.456	0.313	5.92e-08
Fam111a	cluster0	1.31e-11	0.529	5.928	5.398	0.861	0.707	9.39e-16
Rnf115	cluster0	7.5e-08	0.529	4.438	3.91	0.576	0.375	5.39e-12
Ccnyl1	cluster0	1.12e-05	0.529	3.192	2.663	0.253	0.125	8.07e-10
Cdkn2d	cluster0	7.59e-13	0.528	4.288	3.76	0.497	0.27	5.46e-17
Gm48544	cluster0	5.82e-05	0.528	2.992	2.465	0.339	0.198	4.18e-09
Emilin2	cluster0	1.96e-22	0.527	5.711	5.183	0.889	0.62	1.41e-26
Gm12537	cluster0	1.75e-15	0.524	3.427	2.903	0.82	0.597	1.26e-19
Lrrn4cl	cluster0	7.29e-10	0.524	2.02	1.496	0.367	0.184	5.24e-14
Resf1	cluster0	6.02e-11	0.522	5.287	4.764	0.737	0.556	4.33e-15
Scand1	cluster0	2.7e-15	0.522	5.528	5.005	0.832	0.635	1.94e-19
Taldo1	cluster0	1.12e-24	0.522	6.081	5.559	0.937	0.726	8.05e-29
Arf4	cluster0	5.07e-16	0.521	5.674	5.153	0.908	0.728	3.64e-20
Txn1	cluster0	1.86e-12	0.521	6.003	5.483	0.905	0.737	1.34e-16
Msr1	cluster0	9.42e-15	0.52	6.035	5.515	0.864	0.678	6.77e-19
Pirb	cluster0	2.84e-21	0.52	6.36	5.84	0.968	0.88	2.04e-25
Eno1	cluster0	7.72e-25	0.517	6.516	5.999	0.984	0.881	5.55e-29
Sec61b	cluster0	7.89e-15	0.516	5.473	4.957	0.861	0.672	5.67e-19
Hat1	cluster0	2.69e-06	0.515	4.058	3.543	0.434	0.266	1.94e-10
Prkrip1	cluster0	0.0103808	0.515	3.374	2.859	0.323	0.203	7.46e-07
Capza2	cluster0	2.61e-36	0.515	6.958	6.444	0.987	0.951	1.88e-40
Gm33914	cluster0	2.14e-20	0.514	1.247	0.733	0.269	0.081	1.54e-24
Bst1	cluster0	8.14e-06	0.514	4.348	3.834	0.484	0.31	5.85e-10
Gm12033	cluster0	1.2e-19	0.512	3.413	2.901	0.873	0.61	8.6e-24
Copz1	cluster0	6.94e-15	0.511	4.914	4.403	0.759	0.506	4.99e-19
Chordc1	cluster0	1.34e-05	0.51	4.792	4.282	0.684	0.544	9.6e-10
Ifitm2	cluster0	1.38e-25	0.51	6.994	6.484	0.972	0.933	9.91e-30
Mindy3	cluster0	1.24e-05	0.51	3.835	3.325	0.383	0.229	8.91e-10
Gm6335	cluster0	1.82e-05	0.51	1.626	1.116	0.326	0.185	1.31e-09
Gapdh-ps16	cluster0	1.82e-19	0.51	4.04	3.53	0.905	0.737	1.31e-23
Gm8355	cluster0	1.03e-25	0.509	5.63	5.121	0.994	0.939	7.43e-30
Rbm43	cluster0	5.02e-10	0.508	3.827	3.318	0.383	0.195	3.61e-14
H2ac18	cluster0	4.32e-09	0.508	3.067	2.559	0.396	0.211	3.11e-13
Mier3	cluster0	0.00551762	0.508	3.395	2.887	0.282	0.17	3.96e-07
Arhgef10l	cluster0	4.26e-06	0.507	4.256	3.749	0.497	0.33	3.06e-10
Gm16374	cluster0	5.73e-08	0.506	2.359	1.853	0.57	0.383	4.12e-12
Rngtt	cluster0	0.0197601	0.505	3.375	2.87	0.294	0.181	1.42e-06
Msh4	cluster0	8.01e-05	0.503	2.956	2.452	0.465	0.318	5.75e-09
Gm2451	cluster0	1.97e-14	0.503	3.234	2.731	0.816	0.582	1.42e-18
Dcp2	cluster0	5.7e-08	0.502	4.078	3.576	0.503	0.316	4.1e-12
Gm20634	cluster0	1.68e-05	0.501	3.635	3.134	0.446	0.287	1.21e-09
Hspa8	cluster0	1.06e-28	0.501	7.773	7.272	1	0.994	7.62e-33
Naip2	cluster0	1.09e-08	0.5	4.652	4.152	0.636	0.45	7.83e-13
Gm45799	cluster0	2.24e-10	0.5	3.026	2.526	0.503	0.295	1.61e-14
Aurkaip1	cluster0	7.43e-05	0.5	4.701	4.201	0.601	0.435	5.34e-09
Cd47	cluster0	5.53e-27	0.5	6.439	5.939	0.987	0.877	3.97e-31
Gm8995	cluster0	5.46e-21	0.5	6.964	6.464	0.987	0.903	3.92e-25
Gapdh	cluster0	1.02e-26	0.497	7.186	6.69	0.994	0.975	7.31e-31
Clec4a3	cluster0	2.57e-12	0.496	6.269	5.773	0.905	0.81	1.85e-16
Mrpl30	cluster0	3.56e-14	0.495	4.733	4.237	0.741	0.484	2.56e-18
Gm4735	cluster0	2.37e-06	0.495	2.566	2.071	0.456	0.273	1.71e-10
Gm15459	cluster0	1.45e-24	0.495	5.862	5.367	0.997	0.946	1.04e-28
Gm11427	cluster0	0.024198	0.494	2.974	2.479	0.427	0.295	1.74e-06
Hax1	cluster0	0.00020359	0.494	4.215	3.72	0.459	0.316	1.46e-08
Gm13394	cluster0	1.28e-15	0.494	3.436	2.942	0.835	0.619	9.21e-20
D1Ertd622e	cluster0	7.88e-09	0.494	5.006	4.512	0.813	0.654	5.67e-13
Mafk	cluster0	1.13e-06	0.494	3.937	3.443	0.453	0.283	8.11e-11
Znhit1	cluster0	6.36e-10	0.494	4.465	3.971	0.636	0.428	4.57e-14
Eno1b	cluster0	1.01e-22	0.493	5.528	5.034	0.975	0.831	7.29e-27
Pkib	cluster0	0.00314922	0.493	4.028	3.535	0.465	0.331	2.26e-07
LT629152.2	cluster0	1.72e-09	0.493	2.592	2.099	0.348	0.169	1.23e-13
Ascc3	cluster0	1.19e-08	0.493	4.263	3.771	0.484	0.293	8.52e-13
Sdcbp	cluster0	7.79e-23	0.493	6.631	6.139	0.975	0.908	5.6e-27
Ankle2	cluster0	4.74e-16	0.492	5.105	4.612	0.759	0.522	3.41e-20
Trim26	cluster0	5.22e-07	0.492	4.473	3.981	0.62	0.445	3.75e-11
Gm12286	cluster0	3.2e-09	0.492	2.43	1.938	0.601	0.397	2.3e-13
Dnajb11	cluster0	1.16e-10	0.491	5.149	4.658	0.785	0.602	8.37e-15
Gm2574	cluster0	7.82e-15	0.491	3.248	2.757	0.794	0.585	5.62e-19
Gm2606	cluster0	1.4e-13	0.49	3.336	2.846	0.807	0.598	1e-17
Gm10291	cluster0	5.03e-12	0.489	2.051	1.561	0.532	0.306	3.62e-16
Isy1	cluster0	2.04e-05	0.489	4.318	3.829	0.525	0.359	1.46e-09
Gm10358	cluster0	7.03e-17	0.487	3.876	3.388	0.902	0.711	5.05e-21
Cib1	cluster0	1.26e-07	0.487	4.583	4.095	0.57	0.375	9.08e-12
Zfp384	cluster0	0.00665645	0.487	3.375	2.888	0.399	0.266	4.78e-07
Gm10481	cluster0	1.01e-13	0.487	2.92	2.433	0.753	0.525	7.25e-18
Pik3cd	cluster0	4.52e-11	0.486	5.159	4.674	0.785	0.576	3.25e-15
I830077J02Rik	cluster0	0.00192118	0.485	4.49	4.005	0.503	0.353	1.38e-07
Fam49b	cluster0	4.31e-21	0.485	6.1	5.615	0.975	0.836	3.09e-25
Pitpnm1	cluster0	5.54e-12	0.485	4.315	3.83	0.532	0.308	3.98e-16
Abracl	cluster0	4.11e-10	0.485	4.941	4.456	0.725	0.526	2.96e-14
Coa5	cluster0	6.44e-07	0.483	4.52	4.037	0.576	0.406	4.63e-11
Ccnd3	cluster0	0.000135088	0.483	4.764	4.281	0.598	0.458	9.71e-09
Snx2	cluster0	9.26e-17	0.483	5.954	5.471	0.918	0.77	6.66e-21
Flot1	cluster0	2.44e-05	0.481	4.67	4.189	0.589	0.44	1.75e-09
Med21	cluster0	7.48e-05	0.481	3.854	3.373	0.503	0.339	5.37e-09
Gm6210	cluster0	4.48e-17	0.481	4.603	4.122	0.972	0.861	3.22e-21
Mvp	cluster0	1.62e-05	0.48	5.096	4.616	0.801	0.667	1.16e-09
Sra1	cluster0	2.39e-05	0.479	4.478	3.999	0.551	0.373	1.72e-09
Cnp	cluster0	8.95e-05	0.478	4.412	3.933	0.503	0.347	6.43e-09
Olfr374	cluster0	0.0051038	0.478	2.392	1.914	0.377	0.233	3.67e-07
Uqcrq	cluster0	1.22e-13	0.477	5.44	4.963	0.858	0.672	8.79e-18
Psme2b	cluster0	3.11e-17	0.476	4.034	3.558	0.842	0.618	2.24e-21
Atp5md	cluster0	5.19e-15	0.475	5.089	4.614	0.896	0.725	3.73e-19
Gm7336	cluster0	1.99e-18	0.474	4.427	3.953	0.934	0.813	1.43e-22
Sik1	cluster0	1.66e-13	0.474	4.298	3.824	0.585	0.344	1.19e-17
Anxa4	cluster0	0.00125011	0.473	4.944	4.471	0.636	0.498	8.98e-08
Gm5138	cluster0	5.06e-13	0.473	3.246	2.773	0.81	0.59	3.64e-17
Gm10320	cluster0	1.93e-10	0.472	2.23	1.758	0.509	0.301	1.39e-14
Sys1	cluster0	2.68e-05	0.471	4.652	4.181	0.563	0.398	1.92e-09
Rad9a	cluster0	1.11e-06	0.471	3.731	3.26	0.383	0.219	7.99e-11
Gm4609	cluster0	3.71e-13	0.471	2.934	2.463	0.753	0.518	2.66e-17
Chmp2a	cluster0	1.92e-14	0.47	5.489	5.018	0.877	0.718	1.38e-18
Gm10145	cluster0	1.23e-05	0.47	1.663	1.193	0.313	0.173	8.81e-10
Ubr4	cluster0	9.6e-06	0.47	4.741	4.272	0.623	0.453	6.9e-10
Psma7	cluster0	1.05e-12	0.468	5.717	5.248	0.883	0.701	7.54e-17
Gm13292	cluster0	2.46e-11	0.468	3.238	2.77	0.775	0.58	1.77e-15
Mapk9	cluster0	0.00178229	0.468	3.945	3.477	0.377	0.245	1.28e-07
Sfxn2	cluster0	0.00598707	0.468	3.961	3.494	0.402	0.274	4.3e-07
Xbp1	cluster0	1.2e-10	0.468	5.514	5.046	0.82	0.65	8.61e-15
Pi4k2a	cluster0	0.00957716	0.467	4.292	3.826	0.513	0.375	6.88e-07
Aip	cluster0	8.13e-07	0.466	4.578	4.112	0.592	0.413	5.84e-11
Ilrun	cluster0	8.64e-10	0.466	4.94	4.474	0.712	0.523	6.21e-14
Inpp5k	cluster0	1.41e-05	0.466	4.213	3.747	0.453	0.295	1.01e-09
Tctn1	cluster0	3e-16	0.465	3.201	2.736	0.547	0.306	2.15e-20
Sarnp	cluster0	2.72e-08	0.465	4.857	4.392	0.741	0.546	1.95e-12
Ythdf1	cluster0	2.97e-06	0.464	4.303	3.838	0.544	0.375	2.13e-10
Tmem263	cluster0	0.000717181	0.464	2.446	1.982	0.415	0.271	5.15e-08
E2f1	cluster0	6.49e-32	0.464	3.935	3.471	0.829	0.475	4.66e-36
Gm15922	cluster0	1.61e-08	0.463	4.226	3.763	0.677	0.465	1.15e-12
Sec13	cluster0	5.8e-07	0.463	4.633	4.17	0.601	0.421	4.17e-11
Trim56	cluster0	4.28e-05	0.463	4.419	3.956	0.481	0.316	3.07e-09
Gm10293	cluster0	6.2e-13	0.462	2.607	2.145	0.699	0.44	4.45e-17
Gm10359	cluster0	5.15e-13	0.46	3.469	3.009	0.839	0.64	3.7e-17
Dda1	cluster0	0.000339759	0.46	4.377	3.918	0.506	0.351	2.44e-08
Gm45717	cluster0	3.91e-14	0.459	3.339	2.88	0.782	0.53	2.81e-18
Dnajc15	cluster0	0.00163819	0.459	4.511	4.052	0.532	0.382	1.18e-07
Ccdc60	cluster0	1.82e-06	0.459	2.354	1.895	0.345	0.19	1.3e-10
Ranbp2	cluster0	6.73e-05	0.458	4.933	4.476	0.623	0.472	4.83e-09
Nfkbib	cluster0	6.61e-06	0.456	4.407	3.951	0.557	0.391	4.75e-10
Prelid1	cluster0	6.72e-13	0.455	5.862	5.407	0.921	0.773	4.83e-17
Copg2	cluster0	0.0391026	0.454	4.107	3.653	0.408	0.28	2.81e-06
Gm3839	cluster0	3.71e-11	0.454	3.578	3.124	0.842	0.654	2.67e-15
Vrk1	cluster0	0.00018579	0.454	4.405	3.951	0.503	0.354	1.34e-08
Arid5b	cluster0	0.0133715	0.454	3.84	3.386	0.326	0.208	9.61e-07
Tmpo	cluster0	6.63e-11	0.453	5.49	5.037	0.791	0.593	4.77e-15
Triobp	cluster0	0.000221436	0.452	3.974	3.522	0.421	0.275	1.59e-08
Pfkp	cluster0	0.00291745	0.452	4.422	3.97	0.503	0.367	2.1e-07
Gm15448	cluster0	1.19e-05	0.452	2.841	2.389	0.456	0.294	8.56e-10
Gm12671	cluster0	9.45e-12	0.451	3.449	2.997	0.835	0.631	6.79e-16
Sertad1	cluster0	4.58e-06	0.451	4.489	4.038	0.528	0.351	3.29e-10
Zfp263	cluster0	1.71e-06	0.45	4.191	3.74	0.525	0.341	1.23e-10
Slc29a3	cluster0	7.25e-08	0.449	5.574	5.124	0.797	0.651	5.21e-12
Gm12070	cluster0	1.04e-12	0.449	3.425	2.977	0.829	0.628	7.48e-17
Ddx41	cluster0	5.08e-08	0.448	4.37	3.922	0.57	0.383	3.65e-12
Dennd1b	cluster0	1.09e-06	0.448	4.422	3.973	0.525	0.352	7.84e-11
Tapbpl	cluster0	0.000688933	0.448	4.066	3.618	0.658	0.522	4.95e-08
Actb	cluster0	8.87e-46	0.448	9.525	9.078	1	1	6.37e-50
Sdc3	cluster0	2.13e-20	0.448	6.404	5.956	0.965	0.866	1.53e-24
Gm10566	cluster0	7.85e-06	0.447	1.811	1.364	0.411	0.258	5.64e-10
Cisd2	cluster0	8.36e-05	0.447	4.545	4.098	0.589	0.425	6.01e-09
Gm49339	cluster0	5.82e-14	0.447	5.182	4.735	0.968	0.83	4.18e-18
Tmem167	cluster0	1.97e-07	0.447	5.029	4.582	0.68	0.517	1.41e-11
Gm6563	cluster0	0.000233567	0.447	3.102	2.655	0.516	0.358	1.68e-08
Usp12	cluster0	8.25e-09	0.446	4.695	4.25	0.617	0.42	5.93e-13
Tmem106a	cluster0	4.58e-13	0.443	5.548	5.105	0.848	0.654	3.29e-17
Nfkb2	cluster0	2.81e-05	0.443	4.636	4.193	0.566	0.403	2.02e-09
Kat2b	cluster0	0.00402942	0.442	4.352	3.91	0.468	0.324	2.9e-07
AI504432	cluster0	8.61e-08	0.441	4.776	4.335	0.585	0.379	6.18e-12
Sem1	cluster0	3.9e-18	0.439	6.106	5.668	0.962	0.838	2.8e-22
Hnrnph2	cluster0	3.5e-11	0.438	5.125	4.686	0.797	0.598	2.52e-15
Gm12715	cluster0	1.01e-05	0.438	3.536	3.098	0.68	0.503	7.28e-10
Gtf3c6	cluster0	0.00228073	0.437	3.997	3.559	0.459	0.309	1.64e-07
Celf4	cluster0	1.26e-37	0.437	3.097	2.66	0.677	0.307	9.07e-42
Sharpin	cluster0	1.03e-06	0.437	4.285	3.848	0.56	0.369	7.4e-11
H2-Q10	cluster0	0.000575751	0.436	2.595	2.159	0.332	0.204	4.14e-08
Emp2	cluster0	2.03e-09	0.436	2.058	1.622	0.402	0.212	1.46e-13
Fem1c	cluster0	7.75e-07	0.436	4.528	4.092	0.601	0.397	5.57e-11
Synj1	cluster0	9.33e-13	0.434	5.335	4.9	0.804	0.579	6.7e-17
C1d	cluster0	2.62e-07	0.434	4.317	3.883	0.585	0.379	1.89e-11
Nono	cluster0	1.15e-09	0.433	5.351	4.918	0.861	0.67	8.29e-14
Themis2	cluster0	1.97e-07	0.433	5.588	5.156	0.81	0.679	1.41e-11
Hmga1	cluster0	0.00876259	0.432	4.525	4.093	0.547	0.4	6.3e-07
B2m	cluster0	1.02e-46	0.432	8.776	8.345	1	0.998	7.35e-51
Tcof1	cluster0	9.1e-07	0.432	4.871	4.44	0.642	0.459	6.54e-11
Mrps18c	cluster0	2.65e-05	0.432	4.332	3.901	0.576	0.403	1.91e-09
Rnf19b	cluster0	6.4e-09	0.43	4.978	4.548	0.725	0.539	4.6e-13
Emc4	cluster0	0.00152645	0.429	4.042	3.613	0.44	0.297	1.1e-07
Cope	cluster0	4.13e-11	0.429	5.289	4.86	0.816	0.609	2.97e-15
Tmem192	cluster0	0.000284748	0.429	3.916	3.487	0.424	0.271	2.05e-08
Atad2b	cluster0	3.15e-08	0.427	4.328	3.901	0.554	0.349	2.26e-12
G3bp2	cluster0	3.73e-09	0.427	5.754	5.327	0.886	0.755	2.68e-13
Dctn3	cluster0	0.013083	0.426	4.689	4.263	0.56	0.427	9.4e-07
Dpy19l3	cluster0	5.44e-34	0.425	2.715	2.29	0.627	0.274	3.91e-38
Arg1	cluster0	0.0127352	0.424	5.421	4.997	0.383	0.269	9.15e-07
Hk2	cluster0	6.53e-05	0.424	4.26	3.836	0.544	0.376	4.69e-09
Fosl2	cluster0	4.64e-10	0.423	4.932	4.508	0.677	0.475	3.33e-14
Aprt	cluster0	2.71e-05	0.423	5.073	4.65	0.661	0.494	1.95e-09
Gm10705	cluster0	0.000163295	0.423	1.482	1.059	0.278	0.15	1.17e-08
Gm10284	cluster0	4.44e-06	0.423	2.393	1.97	0.585	0.407	3.19e-10
Gm19220	cluster0	8.28e-21	0.423	4.05	3.627	0.959	0.836	5.95e-25
Btg1	cluster0	4.93e-19	0.422	6.619	6.197	0.984	0.911	3.54e-23
BE692007	cluster0	2.7e-09	0.421	1.689	1.268	0.291	0.135	1.94e-13
Cndp2	cluster0	0.000153148	0.42	5.718	5.298	0.823	0.701	1.1e-08
S1pr2	cluster0	2.09e-05	0.419	4.193	3.774	0.566	0.389	1.51e-09
Slirp	cluster0	3.14e-06	0.419	4.2	3.782	0.576	0.389	2.26e-10
Nab1	cluster0	0.000236625	0.418	4.801	4.383	0.642	0.488	1.7e-08
Psmd8	cluster0	1.94e-11	0.417	5.494	5.077	0.864	0.654	1.4e-15
Lilrb4a	cluster0	5.71e-14	0.417	6.523	6.106	0.991	0.93	4.1e-18
Rab5c	cluster0	3.29e-14	0.417	5.794	5.378	0.962	0.806	2.36e-18
Cdc34	cluster0	0.00360601	0.415	4.181	3.766	0.491	0.349	2.59e-07
Fam71a	cluster0	7.61e-07	0.413	3.877	3.464	0.354	0.197	5.47e-11
Gm14760	cluster0	1.06e-08	0.411	3.063	2.652	0.763	0.56	7.62e-13
Irf1	cluster0	5.07e-10	0.41	5.35	4.941	0.794	0.597	3.64e-14
Lnpep	cluster0	1.2e-10	0.409	5.647	5.238	0.877	0.703	8.6e-15
Phc2	cluster0	2.14e-06	0.409	4.521	4.112	0.601	0.417	1.54e-10
Icam1	cluster0	0.0150712	0.409	4.876	4.467	0.642	0.513	1.08e-06
Aldoa	cluster0	3.21e-10	0.409	6.323	5.914	0.956	0.84	2.3e-14
Lrrfip1	cluster0	3.74e-07	0.408	5.568	5.16	0.813	0.638	2.69e-11
Cdkn1a	cluster0	5.31e-17	0.408	6.433	6.025	0.918	0.735	3.82e-21
Gm47015	cluster0	0.000130993	0.407	3.287	2.88	0.453	0.3	9.41e-09
Gadd45g	cluster0	2.66e-07	0.406	4.88	4.474	0.56	0.381	1.91e-11
Gm2445	cluster0	0.000274052	0.404	1.773	1.369	0.405	0.261	1.97e-08
Smim3	cluster0	0.00442245	0.404	4.007	3.603	0.392	0.26	3.18e-07
Rab8a	cluster0	7.23e-09	0.403	5.11	4.707	0.785	0.585	5.2e-13
Uvrag	cluster0	8.25e-06	0.402	4.611	4.209	0.611	0.43	5.93e-10
Lgals3	cluster0	2.88e-21	0.402	7.097	6.694	0.991	0.833	2.07e-25
Dhx38	cluster0	0.00282759	0.401	4.281	3.879	0.494	0.341	2.03e-07
Morc3	cluster0	1.85e-12	0.401	5.2	4.798	0.753	0.537	1.33e-16
Tox4	cluster0	0.000506049	0.401	4.629	4.228	0.627	0.464	3.64e-08
Hsph1	cluster0	0.00108707	0.4	3.953	3.554	0.405	0.263	7.81e-08
Chuk	cluster0	0.0130676	0.399	4.11	3.711	0.44	0.312	9.39e-07
Picalm	cluster0	3.88e-16	0.399	6.732	6.334	0.975	0.947	2.79e-20
Dnajb6	cluster0	1.96e-08	0.399	5.07	4.672	0.791	0.609	1.41e-12
Per1	cluster0	1.6e-05	0.398	4.619	4.221	0.62	0.464	1.15e-09
Gpr108	cluster0	1.77e-06	0.398	4.523	4.125	0.585	0.398	1.27e-10
Sde2	cluster0	0.000132182	0.397	3.939	3.542	0.453	0.287	9.5e-09
Nme2	cluster0	1.24e-14	0.396	5.683	5.287	0.949	0.773	8.88e-19
Psen2	cluster0	1.64e-06	0.394	4.378	3.984	0.541	0.351	1.18e-10
Smchd1	cluster0	4.53e-10	0.394	5.194	4.8	0.763	0.549	3.26e-14
Rab1a	cluster0	7.96e-09	0.392	5.639	5.246	0.889	0.738	5.72e-13
Vmn1r43	cluster0	2.1e-08	0.392	2.994	2.602	0.737	0.545	1.51e-12
Actr2	cluster0	1.06e-18	0.392	6.685	6.293	0.991	0.937	7.64e-23
Slc7a7	cluster0	1.67e-05	0.392	4.12	3.728	0.472	0.301	1.2e-09
Birc3	cluster0	9.78e-05	0.391	4.684	4.293	0.642	0.478	7.03e-09
Gm28512	cluster0	0.000838485	0.391	2.426	2.035	0.304	0.177	6.03e-08
Fnbp4	cluster0	1.1e-06	0.391	4.833	4.442	0.636	0.439	7.9e-11
Pdia6	cluster0	1.43e-07	0.39	5.921	5.53	0.87	0.751	1.03e-11
Gm11605	cluster0	0.00056424	0.389	1.789	1.4	0.37	0.235	4.05e-08
Magoh	cluster0	0.0361635	0.389	4.558	4.168	0.563	0.432	2.6e-06
Srsf3	cluster0	3.65e-12	0.389	5.969	5.58	0.934	0.821	2.62e-16
Sgms2	cluster0	7.2e-10	0.389	2.476	2.087	0.263	0.109	5.17e-14
Ube2l3	cluster0	2.17e-13	0.389	5.794	5.405	0.937	0.773	1.56e-17
Relt	cluster0	4.38e-06	0.388	3.902	3.514	0.434	0.264	3.15e-10
Cflar	cluster0	0.00472034	0.387	5.295	4.908	0.949	0.906	3.39e-07
Bach1	cluster0	3.7e-07	0.386	5.569	5.182	0.816	0.666	2.66e-11
Slc9a3r1	cluster0	2.65e-05	0.386	4.593	4.207	0.639	0.459	1.9e-09
Gng12	cluster0	1.27e-05	0.386	4.632	4.246	0.579	0.403	9.14e-10
Rnase6	cluster0	2.43e-08	0.386	4.892	4.506	0.604	0.395	1.74e-12
Zmat5	cluster0	0.00175821	0.384	3.868	3.484	0.38	0.242	1.26e-07
Plaur	cluster0	1.48e-10	0.383	5.011	4.627	0.658	0.431	1.07e-14
Sgk3	cluster0	5.63e-10	0.383	5.126	4.743	0.801	0.603	4.05e-14
Pycard	cluster0	8.3e-05	0.383	5.456	5.074	0.763	0.626	5.97e-09
Lsr	cluster0	0.0471154	0.382	3.917	3.535	0.399	0.272	3.39e-06
Rraga	cluster0	0.000224251	0.382	4.338	3.955	0.595	0.43	1.61e-08
Otud5	cluster0	9.85e-07	0.382	4.917	4.535	0.734	0.577	7.08e-11
Rac2	cluster0	7.95e-09	0.382	5.884	5.502	0.918	0.796	5.71e-13
Arhgdib	cluster0	2.55e-15	0.38	6.906	6.526	0.991	0.949	1.83e-19
Gm15832	cluster0	1.6e-06	0.379	4.75	4.371	0.813	0.643	1.15e-10
Hspa5	cluster0	2.36e-12	0.379	7.58	7.201	0.987	0.973	1.69e-16
Gm4691	cluster0	8.77e-08	0.378	2.23	1.852	0.582	0.374	6.3e-12
Phlda1	cluster0	0.00157793	0.378	4.703	4.324	0.44	0.307	1.13e-07
Gatad2a	cluster0	6.32e-06	0.378	4.46	4.082	0.608	0.417	4.54e-10
Cmpk1	cluster0	3.6e-09	0.377	5.383	5.005	0.858	0.679	2.59e-13
Stx7	cluster0	5.6e-08	0.377	5.613	5.236	0.883	0.735	4.02e-12
Gm20390	cluster0	6.57e-14	0.377	4.971	4.594	0.927	0.729	4.72e-18
Spop	cluster0	2.32e-11	0.376	5.52	5.144	0.93	0.761	1.67e-15
Shkbp1	cluster0	0.00425803	0.376	3.692	3.317	0.38	0.245	3.06e-07
Sdad1	cluster0	0.00890492	0.375	3.863	3.487	0.37	0.239	6.4e-07
Ndufa1	cluster0	4.88e-07	0.375	4.842	4.467	0.772	0.583	3.51e-11
Cox5a	cluster0	2.23e-07	0.374	5.277	4.902	0.804	0.616	1.6e-11
Neurl3	cluster0	4.95e-06	0.374	5.522	5.148	0.851	0.722	3.56e-10
Nipa2	cluster0	0.0106572	0.374	4.586	4.212	0.608	0.481	7.66e-07
Lilr4b	cluster0	1.42e-10	0.374	6.156	5.783	0.968	0.877	1.02e-14
Tpd52	cluster0	9.23e-14	0.373	6.642	6.269	0.972	0.927	6.63e-18
Map2k1	cluster0	5.61e-05	0.373	4.797	4.424	0.665	0.509	4.03e-09
Sub1	cluster0	4.92e-09	0.373	5.777	5.405	0.915	0.788	3.53e-13
Ecm1	cluster0	3.88e-08	0.372	5.236	4.864	0.658	0.472	2.79e-12
Rbms1	cluster0	2.96e-09	0.371	5.99	5.619	0.921	0.78	2.13e-13
Gtf2f1	cluster0	1.86e-05	0.371	4.795	4.424	0.661	0.484	1.34e-09
St3gal4	cluster0	6.81e-06	0.371	4.506	4.135	0.585	0.409	4.89e-10
Mrpl4	cluster0	4.69e-07	0.371	4.361	3.99	0.585	0.39	3.37e-11
Gm6749	cluster0	0.00354109	0.37	1.585	1.215	0.348	0.22	2.54e-07
Arf6	cluster0	2.58e-05	0.37	4.916	4.547	0.791	0.627	1.86e-09
Prdm11	cluster0	2.89e-22	0.37	2.749	2.379	0.547	0.252	2.08e-26
4632427E13Rik	cluster0	9.94e-19	0.369	2.898	2.529	0.497	0.243	7.14e-23
Tmem14c	cluster0	4.97e-07	0.369	5.469	5.1	0.832	0.656	3.57e-11
Agfg1	cluster0	0.00501243	0.369	4.01	3.641	0.465	0.32	3.6e-07
Jpt1	cluster0	3.71e-12	0.369	5.712	5.343	0.905	0.717	2.67e-16
Lipe	cluster0	0.0114111	0.369	3.589	3.22	0.323	0.201	8.2e-07
Rnf149	cluster0	1.46e-06	0.368	5.272	4.903	0.832	0.683	1.05e-10
Psma5	cluster0	1.73e-07	0.367	5.022	4.655	0.744	0.545	1.24e-11
Tcirg1	cluster0	6.37e-13	0.367	5.999	5.632	0.962	0.85	4.58e-17
Rab4b	cluster0	6.63e-07	0.367	4.434	4.068	0.661	0.472	4.77e-11
Scfd1	cluster0	0.0100299	0.367	4.304	3.937	0.535	0.383	7.21e-07
Srebf1	cluster0	0.0030892	0.366	4.062	3.697	0.434	0.287	2.22e-07
Kpna4	cluster0	0.000441233	0.366	4.883	4.517	0.68	0.541	3.17e-08
Ubl5	cluster0	9.27e-12	0.365	5.399	5.034	0.93	0.761	6.66e-16
Psma2	cluster0	1.35e-07	0.365	5.481	5.116	0.848	0.685	9.7e-12
Fam160b2	cluster0	5.09e-12	0.365	3.287	2.922	0.592	0.324	3.66e-16
Hspbap1	cluster0	0.000797822	0.365	2.7	2.335	0.304	0.177	5.73e-08
Gm2594	cluster0	6.51e-11	0.363	1.75	1.387	0.358	0.171	4.68e-15
Srp19	cluster0	0.00218771	0.363	4.349	3.986	0.601	0.455	1.57e-07
B4galt5	cluster0	0.000336039	0.363	4.538	4.175	0.611	0.463	2.41e-08
Snx20	cluster0	0.0398144	0.362	4.551	4.189	0.668	0.549	2.86e-06
Gm15191	cluster0	0.00360508	0.362	1.768	1.406	0.421	0.274	2.59e-07
C1galt1c1	cluster0	0.00168722	0.361	3.792	3.431	0.367	0.227	1.21e-07
Nfkb1	cluster0	0.000884961	0.36	5.111	4.751	0.759	0.626	6.36e-08
Irak4	cluster0	0.0412336	0.36	4.309	3.949	0.497	0.374	2.96e-06
Ciao2a	cluster0	0.000624347	0.359	5.213	4.854	0.753	0.619	4.49e-08
Atox1	cluster0	1.77e-10	0.358	6.178	5.819	0.981	0.895	1.27e-14
Tifa	cluster0	0.000338632	0.358	4.602	4.244	0.646	0.494	2.43e-08
Morrbid	cluster0	0.002174	0.355	3.951	3.596	0.627	0.484	1.56e-07
Actr3	cluster0	1.24e-21	0.355	7.485	7.13	0.997	0.981	8.88e-26
Ptprc	cluster0	1.73e-18	0.355	7.222	6.867	0.994	0.977	1.24e-22
Ccl9	cluster0	3.56e-10	0.355	6.86	6.505	0.972	0.897	2.56e-14
Tmed5	cluster0	3.27e-05	0.353	6.053	5.699	0.949	0.866	2.35e-09
Strip2	cluster0	1.31e-10	0.353	2.181	1.828	0.405	0.21	9.45e-15
Aim2	cluster0	0.00394999	0.352	4.615	4.262	0.582	0.453	2.84e-07
Usf1	cluster0	0.0155486	0.352	4.216	3.864	0.491	0.351	1.12e-06
Ttc7	cluster0	0.0138099	0.351	4.524	4.173	0.551	0.422	9.92e-07
Tbcb	cluster0	0.000256675	0.351	4.797	4.446	0.646	0.484	1.84e-08
Cenpb	cluster0	0.00158931	0.351	4.979	4.628	0.674	0.515	1.14e-07
Cacybp	cluster0	0.000366847	0.349	4.842	4.492	0.649	0.499	2.64e-08
Vps54	cluster0	1.17e-06	0.349	4.462	4.113	0.582	0.385	8.39e-11
Rpf2	cluster0	0.00504478	0.349	3.522	3.173	0.361	0.227	3.63e-07
Srp9	cluster0	0.000543967	0.347	4.919	4.572	0.722	0.556	3.91e-08
Tut7	cluster0	2.26e-06	0.347	5.488	5.141	0.864	0.713	1.63e-10
Vta1	cluster0	0.0020699	0.346	4.033	3.687	0.43	0.285	1.49e-07
Pira2	cluster0	4.24e-07	0.346	4.469	4.124	0.728	0.517	3.05e-11
Cdc14a	cluster0	0.00493546	0.345	3.284	2.939	0.263	0.15	3.55e-07
Rbm3	cluster0	6.37e-13	0.345	5.972	5.627	0.978	0.815	4.58e-17
Ube2i	cluster0	1.91e-07	0.345	5.249	4.904	0.851	0.649	1.37e-11
Tmem243	cluster0	0.016872	0.345	4.038	3.693	0.592	0.447	1.21e-06
Timm23	cluster0	1.08e-07	0.345	4.477	4.133	0.639	0.42	7.76e-12
Aida	cluster0	0.0474946	0.345	4.746	4.402	0.639	0.523	3.41e-06
Gm10257	cluster0	1.83e-08	0.345	3.276	2.932	0.782	0.602	1.31e-12
Sorl1	cluster0	9.87e-11	0.345	4.979	4.635	0.68	0.45	7.09e-15
Dbi	cluster0	8.86e-06	0.344	5.386	5.042	0.842	0.704	6.37e-10
Psmb3	cluster0	2.41e-07	0.344	5.193	4.849	0.816	0.637	1.73e-11
Atp8b4	cluster0	0.000452422	0.344	4.413	4.07	0.509	0.349	3.25e-08
Cd53	cluster0	3.04e-15	0.343	6.612	6.269	0.991	0.934	2.19e-19
Fbrsl1	cluster0	0.00211971	0.342	4.184	3.842	0.481	0.337	1.52e-07
Hpcal1	cluster0	1.41e-07	0.342	4.811	4.469	0.715	0.512	1.01e-11
Rab24	cluster0	1.1e-05	0.342	4.441	4.099	0.614	0.433	7.91e-10
Fcer1g	cluster0	7.85e-28	0.342	7.585	7.244	1	0.993	5.64e-32
Cox5b	cluster0	2.51e-09	0.34	5.773	5.433	0.924	0.8	1.8e-13
Arpc5	cluster0	1.13e-16	0.34	6.804	6.464	0.991	0.937	8.11e-21
Psmc5	cluster0	0.000279935	0.339	3.989	3.65	0.513	0.339	2.01e-08
Tpst2	cluster0	0.00368204	0.338	4.426	4.088	0.566	0.423	2.65e-07
Tnfrsf21	cluster0	4.39e-05	0.336	4.392	4.056	0.566	0.383	3.16e-09
Bud31	cluster0	0.000525554	0.336	4.649	4.313	0.623	0.456	3.78e-08
Atg3	cluster0	0.000196934	0.335	4.767	4.431	0.665	0.513	1.42e-08
Gm34933	cluster0	0.00166056	0.335	2.574	2.239	0.259	0.144	1.19e-07
Pygl	cluster0	0.0374445	0.335	4.132	3.797	0.418	0.291	2.69e-06
Cited2	cluster0	3.18e-05	0.333	5.309	4.976	0.734	0.588	2.28e-09
Tax1bp1	cluster0	4.09e-06	0.333	5.751	5.419	0.902	0.746	2.94e-10
Gsr	cluster0	1.22e-07	0.332	4.702	4.369	0.532	0.34	8.74e-12
Crlf3	cluster0	0.00074264	0.332	4.764	4.432	0.661	0.516	5.34e-08
Grpel1	cluster0	0.0233543	0.332	4.125	3.794	0.449	0.321	1.68e-06
Atp6v1g1	cluster0	0.0001337	0.331	5.393	5.062	0.842	0.692	9.61e-09
Rgs2	cluster0	3.67e-07	0.331	7.087	6.757	0.975	0.949	2.64e-11
Gm4518	cluster0	0.000341283	0.33	1.798	1.468	0.44	0.285	2.45e-08
Dhx34	cluster0	0.0217765	0.33	3.637	3.307	0.304	0.188	1.56e-06
Calm1	cluster0	5.2e-13	0.328	7.636	7.308	0.994	0.988	3.74e-17
Srpr	cluster0	0.0015128	0.328	4.81	4.482	0.661	0.507	1.09e-07
Ccdc124	cluster0	0.0293169	0.327	4.354	4.027	0.491	0.357	2.11e-06
Sf3b6	cluster0	6.47e-07	0.326	4.932	4.605	0.775	0.585	4.65e-11
Irf9	cluster0	1.19e-11	0.326	5.098	4.772	0.839	0.63	8.55e-16
Mmadhc	cluster0	0.000228676	0.326	3.766	3.44	0.424	0.265	1.64e-08
Dnaja2	cluster0	2.06e-05	0.326	4.986	4.66	0.728	0.543	1.48e-09
Actg1	cluster0	6.22e-05	0.325	8.12	7.795	1	0.996	4.47e-09
Fxyd5	cluster0	1.74e-15	0.325	7.067	6.743	1	0.968	1.25e-19
Tfg	cluster0	0.0012113	0.325	4.748	4.423	0.627	0.489	8.7e-08
Capg	cluster0	1.17e-08	0.324	6.051	5.727	0.886	0.69	8.37e-13
Atp6v0c	cluster0	1.35e-12	0.324	6.824	6.5	0.994	0.943	9.72e-17
Orai1	cluster0	0.00318461	0.323	5.085	4.762	0.725	0.568	2.29e-07
Rtf2	cluster0	2.59e-05	0.322	4.981	4.66	0.722	0.562	1.86e-09
Olfm1	cluster0	2.16e-09	0.321	4.627	4.306	0.671	0.439	1.55e-13
Gnptab	cluster0	0.0323642	0.321	3.985	3.664	0.434	0.3	2.33e-06
Elf1	cluster0	3.09e-05	0.32	5.379	5.058	0.842	0.699	2.22e-09
Ndufb2	cluster0	2.98e-06	0.32	4.093	3.773	0.595	0.402	2.14e-10
Srsf3-ps	cluster0	0.0094762	0.32	1.852	1.533	0.373	0.242	6.81e-07
S100a10	cluster0	8.51e-10	0.319	6.138	5.819	0.886	0.699	6.12e-14
Mapkapk3	cluster0	0.0181482	0.318	4.125	3.806	0.494	0.35	1.3e-06
Apaf1	cluster0	0.0142015	0.318	4.425	4.107	0.639	0.527	1.02e-06
Gosr2	cluster0	0.000169668	0.317	4.314	3.997	0.544	0.372	1.22e-08
Cytip	cluster0	3.26e-11	0.317	5.496	5.178	0.797	0.591	2.34e-15
Lyn	cluster0	2.85e-07	0.317	6.053	5.737	0.959	0.87	2.05e-11
Dusp5	cluster0	0.000128521	0.316	4.401	4.085	0.437	0.291	9.24e-09
Zfp281	cluster0	0.0369901	0.315	3.841	3.526	0.329	0.215	2.66e-06
Trappc2l	cluster0	0.000915161	0.314	4.466	4.152	0.573	0.404	6.58e-08
Kdm6b	cluster0	9.85e-09	0.313	5.166	4.852	0.737	0.535	7.08e-13
Iscu	cluster0	0.00855652	0.313	4.751	4.438	0.712	0.577	6.15e-07
H2-K1	cluster0	5.07e-14	0.313	7.66	7.348	1	0.993	3.65e-18
Ppm1h	cluster0	0.00333522	0.312	3.745	3.433	0.472	0.33	2.4e-07
Mthfd2	cluster0	0.003775	0.312	3.804	3.491	0.354	0.224	2.71e-07
9930111J21Rik1	cluster0	2.71e-09	0.312	3.321	3.009	0.497	0.281	1.95e-13
Dync1i2	cluster0	0.0295111	0.312	5.14	4.828	0.826	0.721	2.12e-06
Ube2f	cluster0	0.00229936	0.312	4.468	4.157	0.592	0.447	1.65e-07
Gm12543	cluster0	1.21e-09	0.311	1.617	1.306	0.294	0.133	8.73e-14
H2-Q4	cluster0	0.000126634	0.31	5.341	5.03	0.88	0.799	9.1e-09
Tra2a	cluster0	0.00135409	0.31	4.87	4.56	0.687	0.553	9.73e-08
Tpm4	cluster0	0.00110209	0.309	6.186	5.877	0.93	0.832	7.92e-08
Psmd13	cluster0	0.0145259	0.309	4.431	4.122	0.532	0.395	1.04e-06
Sh3bp2	cluster0	1.08e-08	0.309	4.726	4.417	0.731	0.495	7.74e-13
Rbbp8	cluster0	6.83e-05	0.308	4.294	3.986	0.522	0.353	4.9e-09
Ndufb6	cluster0	0.000189471	0.308	4.528	4.221	0.595	0.421	1.36e-08
Ppp1r11	cluster0	3.23e-06	0.306	4.181	3.875	0.56	0.373	2.32e-10
Eif6	cluster0	8.22e-06	0.306	4.766	4.46	0.668	0.49	5.91e-10
Rasgrp4	cluster0	6.52e-05	0.306	4.73	4.424	0.668	0.492	4.69e-09
Psma1	cluster0	4.6e-08	0.305	5.207	4.901	0.832	0.648	3.31e-12
Slc25a5	cluster0	2.51e-07	0.305	5.95	5.645	0.908	0.763	1.8e-11
Tmbim6	cluster0	9.73e-14	0.304	6.441	6.137	0.987	0.941	6.99e-18
A330032B11Rik	cluster0	0.00179038	0.304	2.199	1.895	0.421	0.274	1.29e-07
Isoc1	cluster0	0.000855979	0.304	4.463	4.158	0.544	0.391	6.15e-08
Elob	cluster0	0.000248059	0.304	5.653	5.349	0.902	0.761	1.78e-08
Eif4a3	cluster0	1.86e-06	0.304	4.669	4.366	0.671	0.471	1.34e-10
Mrps18a	cluster0	0.000792995	0.304	4.053	3.75	0.465	0.31	5.7e-08
Litaf	cluster0	8.42e-06	0.303	5.55	5.247	0.867	0.728	6.05e-10
Otub1	cluster0	2.69e-05	0.303	4.176	3.873	0.557	0.391	1.94e-09
Impa1	cluster0	0.0196946	0.302	3.767	3.465	0.389	0.257	1.42e-06
Gm21983	cluster0	4.67e-06	0.302	3.07	2.768	0.513	0.328	3.36e-10
Gm14963	cluster0	8.21e-05	0.301	1.539	1.238	0.291	0.154	5.9e-09
Lcp2	cluster0	3.43e-09	0.301	5.281	4.98	0.842	0.661	2.46e-13
Ahsa1	cluster0	0.017071	0.301	4.576	4.275	0.627	0.476	1.23e-06
Ube2j2	cluster0	3.02e-05	0.301	4.217	3.917	0.579	0.403	2.17e-09
Clcn7	cluster0	0.0145515	0.3	3.831	3.531	0.418	0.279	1.05e-06
Cox7b	cluster0	0.00108729	0.3	5.35	5.05	0.842	0.724	7.81e-08
Esyt1	cluster0	1.21e-05	0.3	5.08	4.779	0.794	0.613	8.69e-10
Parp8	cluster0	6.87e-07	0.3	4.278	3.978	0.592	0.395	4.93e-11
Capza1	cluster0	3.06e-07	0.299	5.324	5.025	0.902	0.752	2.2e-11
Sptlc2	cluster0	1.14e-07	0.299	4.893	4.594	0.801	0.581	8.16e-12
Soat1	cluster0	3.17e-05	0.299	5.148	4.849	0.759	0.606	2.28e-09
Gm34084	cluster0	0.0137203	0.299	4.239	3.94	0.459	0.321	9.86e-07
Tomm22	cluster0	0.000614516	0.299	4.755	4.456	0.696	0.543	4.42e-08
Golph3	cluster0	0.000577591	0.298	4.515	4.216	0.63	0.472	4.15e-08
Dna2	cluster0	0.0308495	0.297	3.473	3.176	0.313	0.197	2.22e-06
Capza1-ps1	cluster0	2.06e-07	0.297	4.613	4.316	0.867	0.694	1.48e-11
Acaa1b	cluster0	0.00165061	0.296	1.407	1.111	0.253	0.141	1.19e-07
Lsm12	cluster0	0.000646345	0.295	4.073	3.778	0.541	0.383	4.64e-08
Gm49383	cluster0	4.9e-06	0.295	3.665	3.37	0.82	0.62	3.52e-10
Ugp2	cluster0	0.000436491	0.294	4.694	4.4	0.687	0.53	3.14e-08
Atp6v1b2	cluster0	3.82e-07	0.294	5.36	5.065	0.861	0.682	2.75e-11
Med11	cluster0	9.91e-05	0.294	4.118	3.824	0.5	0.328	7.12e-09
Pcbp1	cluster0	6.04e-06	0.294	5.723	5.429	0.927	0.785	4.34e-10
Prdx2	cluster0	0.000133898	0.293	5.095	4.802	0.759	0.62	9.62e-09
Gm6377	cluster0	2.1e-08	0.293	4.611	4.318	0.573	0.371	1.51e-12
Skil	cluster0	7.25e-06	0.293	5.357	5.064	0.813	0.651	5.21e-10
Sumo1	cluster0	0.0176495	0.293	4.81	4.517	0.699	0.57	1.27e-06
Keap1	cluster0	0.0403695	0.293	4.392	4.1	0.494	0.361	2.9e-06
Ppp4c	cluster0	7.25e-05	0.293	5.408	5.115	0.839	0.699	5.21e-09
Ncoa1	cluster0	0.025977	0.293	4.202	3.909	0.462	0.323	1.87e-06
Pomp	cluster0	5.83e-07	0.293	5.448	5.155	0.902	0.773	4.19e-11
Ube2d3	cluster0	2.42e-08	0.292	6.049	5.756	0.959	0.884	1.74e-12
Chp1	cluster0	0.0135655	0.292	4.193	3.901	0.547	0.388	9.75e-07
Arpc1b	cluster0	2.58e-14	0.292	7.102	6.81	0.991	0.972	1.85e-18
1810037I17Rik	cluster0	5.34e-07	0.292	4.83	4.538	0.75	0.54	3.84e-11
Ostf1	cluster0	1.85e-05	0.292	5.785	5.493	0.918	0.821	1.33e-09
Arpc3	cluster0	7.59e-10	0.292	6.21	5.918	0.984	0.898	5.46e-14
Ncf2	cluster0	8.53e-07	0.292	6.075	5.784	0.956	0.86	6.13e-11
Smdt1	cluster0	1.1e-05	0.29	5.31	5.02	0.842	0.661	7.87e-10
Cox6b1	cluster0	5.51e-06	0.289	5.82	5.531	0.934	0.826	3.96e-10
H3f3c	cluster0	2.06e-09	0.289	4.356	4.068	0.905	0.757	1.48e-13
Il17ra	cluster0	1.91e-08	0.288	4.81	4.522	0.646	0.445	1.37e-12
Gm4335	cluster0	0.0230519	0.288	1.219	0.93	0.272	0.161	1.66e-06
Ikzf1	cluster0	8.85e-05	0.287	5.144	4.857	0.775	0.624	6.36e-09
Alox5ap	cluster0	1.87e-10	0.287	6.735	6.448	0.991	0.937	1.35e-14
Psma3	cluster0	4.1e-05	0.287	5.419	5.132	0.877	0.727	2.94e-09
Cd164	cluster0	0.0394715	0.286	4.948	4.662	0.671	0.551	2.84e-06
Surf4	cluster0	4.59e-05	0.286	5.26	4.974	0.797	0.632	3.3e-09
Edem1	cluster0	0.00182328	0.286	4.926	4.641	0.731	0.58	1.31e-07
Rara	cluster0	0.0259825	0.284	4.402	4.118	0.516	0.381	1.87e-06
Trip12	cluster0	0.0119296	0.284	5.122	4.838	0.741	0.613	8.57e-07
Plbd1	cluster0	2.58e-09	0.283	6.702	6.419	0.984	0.886	1.86e-13
Sla	cluster0	0.000404725	0.283	5.302	5.019	0.788	0.642	2.91e-08
Gm13835	cluster0	0.0019231	0.282	3.047	2.765	0.614	0.449	1.38e-07
Ube2k	cluster0	0.00653493	0.282	4.871	4.589	0.753	0.618	4.7e-07
Psmb4	cluster0	1.52e-05	0.282	5.281	4.999	0.826	0.682	1.09e-09
Calr	cluster0	0.000786981	0.28	6.888	6.608	0.972	0.946	5.66e-08
Mcts1	cluster0	0.00157179	0.279	4.238	3.958	0.538	0.376	1.13e-07
Lrp8	cluster0	2.51e-18	0.278	2.101	1.822	0.449	0.202	1.8e-22
Vapa	cluster0	2.38e-06	0.278	4.941	4.663	0.804	0.624	1.71e-10
Ptprcap	cluster0	0.000320337	0.278	4.338	4.06	0.845	0.726	2.3e-08
Pitpna	cluster0	2.41e-07	0.277	6.429	6.152	0.975	0.912	1.73e-11
Tmod3	cluster0	0.000475834	0.277	5.481	5.204	0.915	0.782	3.42e-08
Olfr822	cluster0	8.4e-05	0.276	1.626	1.351	0.253	0.128	6.04e-09
Myl12b	cluster0	1.24e-06	0.276	5.897	5.621	0.953	0.843	8.93e-11
Bag1	cluster0	0.00147272	0.275	4.982	4.707	0.801	0.626	1.06e-07
Nme1	cluster0	0.000289247	0.275	4.823	4.548	0.671	0.497	2.08e-08
Cysltr1	cluster0	0.0122006	0.275	5.341	5.066	0.728	0.589	8.77e-07
Coro1b	cluster0	7.82e-05	0.274	5.721	5.447	0.915	0.822	5.62e-09
Prr14	cluster0	0.000114917	0.274	4.125	3.852	0.614	0.43	8.26e-09
Ndufs6	cluster0	9.79e-05	0.273	4.372	4.099	0.661	0.488	7.04e-09
Taf10	cluster0	3.63e-05	0.273	4.95	4.677	0.788	0.627	2.61e-09
Psmc3	cluster0	0.0370776	0.272	4.908	4.635	0.699	0.557	2.66e-06
Diaph1	cluster0	1.45e-05	0.272	5.699	5.426	0.892	0.72	1.05e-09
Cnot6	cluster0	0.0028933	0.272	4.762	4.49	0.655	0.491	2.08e-07
Rpl36al	cluster0	7.61e-07	0.271	5.802	5.531	0.956	0.828	5.47e-11
Tmbim4	cluster0	0.0432366	0.271	4.646	4.375	0.633	0.501	3.11e-06
Ptbp3	cluster0	0.000139797	0.271	6.096	5.825	0.94	0.85	1e-08
Mrps24	cluster0	0.00504985	0.271	4.458	4.188	0.595	0.433	3.63e-07
Gm12960	cluster0	0.00182556	0.27	2.15	1.879	0.509	0.345	1.31e-07
Was	cluster0	0.00128147	0.27	5.336	5.066	0.829	0.711	9.21e-08
Ppp1ca	cluster0	7.01e-06	0.27	6.254	5.984	0.959	0.881	5.04e-10
Cox14	cluster0	0.000338075	0.27	4.827	4.558	0.706	0.551	2.43e-08
Map11	cluster0	0.0140076	0.27	4.61	4.34	0.652	0.503	1.01e-06
Utp3	cluster0	0.000917522	0.27	4.535	4.266	0.604	0.45	6.59e-08
Cfl1	cluster0	8.02e-14	0.269	7.457	7.188	0.997	0.987	5.76e-18
Chmp5	cluster0	0.018004	0.269	4.661	4.392	0.655	0.517	1.29e-06
Gngt2	cluster0	1.5e-09	0.269	5.571	5.302	0.829	0.637	1.08e-13
Arpc4	cluster0	1.66e-05	0.269	6.493	6.224	0.978	0.918	1.19e-09
Nxpe4	cluster0	0.0176453	0.269	3.632	3.363	0.269	0.155	1.27e-06
Gna13	cluster0	0.00066206	0.268	5.425	5.157	0.829	0.707	4.76e-08
Snx1	cluster0	0.00276331	0.268	5.021	4.752	0.741	0.607	1.99e-07
Rbm8a	cluster0	0.00573586	0.268	4.629	4.361	0.709	0.557	4.12e-07
Csnk2b	cluster0	0.000453276	0.267	4.871	4.603	0.766	0.588	3.26e-08
H13	cluster0	0.000481891	0.267	5.304	5.037	0.813	0.668	3.46e-08
H2aj	cluster0	0.000355649	0.266	5.244	4.978	0.807	0.64	2.56e-08
Cmtm7	cluster0	0.0250976	0.264	5.559	5.295	0.842	0.764	1.8e-06
Katna1	cluster0	0.00250709	0.264	3.761	3.497	0.392	0.247	1.8e-07
Acer3	cluster0	0.00794059	0.262	5.622	5.359	0.886	0.773	5.71e-07
D8Ertd738e	cluster0	5.77e-06	0.262	5.485	5.223	0.877	0.742	4.15e-10
Arpc2	cluster0	8.14e-16	0.261	7.334	7.073	1	0.984	5.85e-20
Nt5c	cluster0	0.0137923	0.261	4.494	4.233	0.592	0.445	9.91e-07
Rhog	cluster0	5.33e-06	0.26	5.901	5.64	0.937	0.832	3.83e-10
Oaz1-ps	cluster0	0.000216079	0.26	3.518	3.258	0.82	0.651	1.55e-08
Psmd14	cluster0	0.00368003	0.26	4.559	4.299	0.639	0.466	2.64e-07
Atp5pb	cluster0	0.000107633	0.259	5.849	5.59	0.921	0.813	7.73e-09
Ier5	cluster0	3.11e-09	0.259	6.223	5.964	0.94	0.852	2.23e-13
Nedd8	cluster0	0.0230159	0.258	5.176	4.918	0.775	0.651	1.65e-06
Gm8894	cluster0	0.0159575	0.258	2.203	1.945	0.576	0.403	1.15e-06
Gorasp2	cluster0	0.00273997	0.257	4.322	4.065	0.535	0.386	1.97e-07
Raf1	cluster0	0.0128311	0.257	4.445	4.188	0.582	0.432	9.22e-07
Gm14548	cluster0	0.00015805	0.256	3.237	2.981	0.509	0.333	1.14e-08
Adam9	cluster0	0.000814476	0.255	4.696	4.442	0.661	0.479	5.85e-08
Plcg2	cluster0	0.000147469	0.254	5	4.745	0.782	0.608	1.06e-08
Ccnl2	cluster0	2.43e-05	0.253	5.023	4.77	0.744	0.567	1.74e-09
Tomm70a	cluster0	4.61e-05	0.253	4.187	3.935	0.519	0.343	3.31e-09
Grb2	cluster0	0.000342944	0.251	5.541	5.29	0.915	0.795	2.46e-08
Mcl1	cluster0	1.95e-11	0.251	6.862	6.612	0.997	0.964	1.4e-15
Hspa1a	cluster1	6.79e-54	2.433	7.787	5.354	0.811	0.586	4.88e-58
Egr1	cluster1	1.93e-131	2.423	9.027	6.605	0.987	0.868	1.39e-135
Hspa1b	cluster1	2.2e-45	2.333	6.066	3.733	0.695	0.382	1.58e-49
Fosb	cluster1	8.12e-94	2.08	7.786	5.706	0.957	0.795	5.83e-98
Ccl3	cluster1	4.22e-25	1.929	7.308	5.379	0.709	0.558	3.03e-29
Egr2	cluster1	8.84e-14	1.865	4.903	3.038	0.344	0.168	6.35e-18
Mmp13	cluster1	5.68e-22	1.849	6.119	4.27	0.397	0.169	4.08e-26
Ccl4	cluster1	2.35e-11	1.786	6.883	5.097	0.652	0.539	1.69e-15
Tnf	cluster1	2.41e-16	1.706	5.506	3.8	0.536	0.353	1.73e-20
Nfkbiz	cluster1	3.59e-49	1.652	7.29	5.638	0.897	0.708	2.58e-53
Jun	cluster1	2.55e-100	1.595	8.563	6.968	1	0.968	1.83e-104
Dnajb1	cluster1	3.38e-16	1.576	5.786	4.21	0.649	0.483	2.43e-20
Klf4	cluster1	4.03e-55	1.569	7.638	6.069	0.947	0.789	2.9e-59
Klf2	cluster1	1.82e-40	1.51	7.017	5.507	0.874	0.705	1.31e-44
Fos	cluster1	5.31e-114	1.491	9.281	7.79	1	0.983	3.81e-118
Ppp1r15a	cluster1	1.98e-72	1.466	6.912	5.447	0.93	0.704	1.43e-76
Btg2	cluster1	2.87e-63	1.436	7.51	6.074	0.96	0.838	2.06e-67
Ubc	cluster1	2.98e-127	1.402	8.79	7.388	1	0.997	2.14e-131
Dusp1	cluster1	3.01e-88	1.339	8.19	6.851	1	0.956	2.16e-92
Rhob	cluster1	1.14e-26	1.238	6.74	5.502	0.874	0.76	8.18e-31
Klf6	cluster1	1.76e-43	1.201	7.588	6.387	0.977	0.929	1.26e-47
Zfp36	cluster1	2.81e-78	1.173	8.331	7.158	0.997	0.952	2.02e-82
Atf3	cluster1	2.45e-23	1.17	7.313	6.143	0.901	0.823	1.76e-27
Junb	cluster1	5.53e-73	1.159	8.056	6.896	0.993	0.959	3.98e-77
Marcksl1	cluster1	1.2e-23	1.158	6.015	4.857	0.748	0.55	8.66e-28
Cdr2	cluster1	0.00245408	1.143	4.129	2.986	0.301	0.196	1.76e-07
St3gal6	cluster1	4.65e-60	1.141	6.108	4.966	0.854	0.422	3.34e-64
G530011O06Rik	cluster1	1.62e-11	1.139	4.053	2.914	0.348	0.168	1.16e-15
Adrb2	cluster1	3.42e-09	1.118	4.941	3.823	0.464	0.298	2.46e-13
Gm45062	cluster1	3.56e-05	1.101	3.64	2.539	0.311	0.187	2.56e-09
Nfxl1	cluster1	3.14e-05	1.079	4.787	3.708	0.427	0.307	2.26e-09
Glcci1	cluster1	1.31e-09	1.073	4.387	3.315	0.394	0.224	9.4e-14
Gadd45b	cluster1	7.37e-10	1.07	5.9	4.83	0.652	0.522	5.29e-14
Gm21860	cluster1	6.2e-06	1.069	4.19	3.121	0.311	0.173	4.46e-10
Hexim1	cluster1	1.97e-09	1.065	5.657	4.592	0.675	0.572	1.41e-13
Dnajb9	cluster1	2.22e-05	1.055	4.929	3.874	0.52	0.416	1.59e-09
Ier5	cluster1	7.29e-42	1.053	6.867	5.813	0.954	0.851	5.24e-46
Ier2	cluster1	1.57e-30	1.05	6.579	5.529	0.884	0.735	1.13e-34
Psd3	cluster1	0.00115685	1.032	4.396	3.363	0.311	0.198	8.31e-08
Pnrc1	cluster1	1.12e-30	1.028	6.388	5.36	0.887	0.772	8.03e-35
Fam214a	cluster1	0.00739764	1.019	4.185	3.166	0.275	0.172	5.32e-07
Crim1	cluster1	0.0160214	1.017	4.337	3.32	0.318	0.218	1.15e-06
Ier3	cluster1	2.27e-15	1.017	6.538	5.522	0.752	0.651	1.63e-19
Slco2b1	cluster1	7.79e-39	1.014	6.064	5.05	0.795	0.471	5.59e-43
Tanc2	cluster1	3.18e-12	1.01	5.256	4.247	0.589	0.436	2.28e-16
Adam19	cluster1	9.64e-11	1.009	4.899	3.89	0.447	0.264	6.93e-15
Lilra5	cluster1	1.91e-39	0.989	5.422	4.433	0.692	0.324	1.37e-43
Nfkbia	cluster1	7.89e-27	0.983	7.059	6.076	0.914	0.83	5.67e-31
Zfp395	cluster1	4.34e-10	0.963	4.632	3.668	0.497	0.326	3.12e-14
Dst	cluster1	3.26e-12	0.948	4.914	3.966	0.477	0.286	2.34e-16
Ubb	cluster1	9.57e-78	0.945	8.269	7.324	1	0.997	6.88e-82
Zfp36l1	cluster1	2.67e-36	0.938	7.018	6.08	0.947	0.883	1.92e-40
Cadm1	cluster1	4.5e-12	0.938	4.84	3.902	0.457	0.258	3.24e-16
Sult1a1	cluster1	8.93e-11	0.93	4.416	3.486	0.354	0.177	6.42e-15
Gm8797	cluster1	3.77e-61	0.926	5.548	4.622	0.983	0.937	2.71e-65
Atf4	cluster1	2.03e-30	0.923	6.146	5.223	0.901	0.807	1.46e-34
Ubb-ps	cluster1	4.14e-70	0.922	6.918	5.997	1	0.978	2.97e-74
Cmah	cluster1	3.72e-08	0.916	4.891	3.975	0.477	0.32	2.67e-12
Jund	cluster1	3.16e-37	0.916	6.604	5.689	0.96	0.856	2.27e-41
Brd2	cluster1	2.96e-24	0.911	6.691	5.78	0.94	0.883	2.13e-28
Cd163	cluster1	7.35e-11	0.898	5.675	4.777	0.444	0.261	5.28e-15
Gm17494	cluster1	9.43e-05	0.888	4.634	3.745	0.765	0.78	6.77e-09
Serpinf1	cluster1	1.29e-15	0.885	5.065	4.181	0.483	0.256	9.24e-20
Tmprss11a	cluster1	1.21e-34	0.88	5.593	4.713	0.964	0.954	8.72e-39
Xlr	cluster1	0.0126372	0.875	4.118	3.243	0.301	0.196	9.08e-07
Il1rl1	cluster1	9.16e-08	0.873	4.541	3.668	0.437	0.283	6.58e-12
Cep68	cluster1	0.0168889	0.85	4.01	3.159	0.262	0.158	1.21e-06
Trim47	cluster1	1.23e-10	0.85	5.228	4.378	0.603	0.44	8.87e-15
Arap3	cluster1	1e-06	0.844	4.705	3.861	0.464	0.311	7.2e-11
Tmem245	cluster1	8.87e-39	0.843	6.486	5.643	0.997	0.991	6.37e-43
Mafb	cluster1	1.53e-17	0.839	7.334	6.495	0.954	0.903	1.1e-21
Cd83	cluster1	1.2e-12	0.825	5.851	5.025	0.695	0.562	8.59e-17
Dusp6	cluster1	0.000461489	0.824	6.066	5.242	0.709	0.68	3.32e-08
Wsb1	cluster1	1.87e-11	0.819	5.59	4.77	0.758	0.671	1.35e-15
Gm26520	cluster1	0.0174856	0.816	2.564	1.748	0.341	0.244	1.26e-06
Srsf2	cluster1	7.11e-17	0.797	6.088	5.291	0.907	0.83	5.11e-21
Srsf7	cluster1	2.58e-08	0.785	5.841	5.056	0.772	0.675	1.86e-12
Ccnl1	cluster1	3.85e-27	0.78	6.775	5.996	0.95	0.871	2.77e-31
4930453N24Rik	cluster1	0.00793793	0.755	4.013	3.258	0.344	0.235	5.7e-07
Gm31600	cluster1	3.02e-10	0.744	3.053	2.309	0.596	0.46	2.17e-14
Ephx1	cluster1	7.16e-07	0.743	5.188	4.445	0.447	0.283	5.15e-11
Hnrnph1	cluster1	2.14e-11	0.742	5.938	5.196	0.858	0.812	1.54e-15
Igfbp4	cluster1	0.00100554	0.738	5.088	4.35	0.543	0.435	7.23e-08
Olfr1423	cluster1	0.0029829	0.734	3.117	2.382	0.53	0.465	2.14e-07
Srsf5	cluster1	4.85e-26	0.734	6.653	5.919	0.96	0.92	3.48e-30
Itga9	cluster1	1.18e-05	0.732	4.851	4.118	0.457	0.308	8.45e-10
Runx1	cluster1	1.53e-13	0.732	6.236	5.504	0.838	0.767	1.1e-17
Gm48161	cluster1	6.33e-11	0.726	4.366	3.641	0.679	0.552	4.55e-15
Abca9	cluster1	2.11e-18	0.722	5.855	5.133	0.765	0.566	1.52e-22
Gm49795	cluster1	0.00555125	0.721	3.767	3.046	0.43	0.331	3.99e-07
Clk1	cluster1	4.3e-11	0.716	5.881	5.165	0.791	0.74	3.09e-15
Hpgd	cluster1	1.87e-26	0.715	6.548	5.833	0.884	0.646	1.34e-30
Mef2c	cluster1	2.67e-19	0.712	6.112	5.399	0.834	0.676	1.92e-23
Gm5844	cluster1	0.0169136	0.708	3.662	2.954	0.593	0.558	1.22e-06
Ddx3x	cluster1	3.87e-16	0.705	6.736	6.031	0.944	0.91	2.78e-20
Cfh	cluster1	1.41e-33	0.703	6.89	6.187	0.914	0.687	1.01e-37
Lacc1	cluster1	4.05e-10	0.701	5.653	4.952	0.748	0.604	2.91e-14
Gm12346	cluster1	0.00788621	0.698	4.362	3.664	0.695	0.649	5.67e-07
Itsn1	cluster1	0.00191869	0.695	4.916	4.221	0.487	0.375	1.38e-07
Ccl2	cluster1	0.0013188	0.694	6.843	6.149	0.752	0.721	9.48e-08
Tmcc3	cluster1	0.0224411	0.684	4.843	4.159	0.44	0.336	1.61e-06
Gm45551	cluster1	1.34e-05	0.682	5.244	4.562	0.685	0.589	9.6e-10
Cd81	cluster1	1.1e-38	0.674	6.775	6.101	0.967	0.762	7.89e-43
Noct	cluster1	6.43e-09	0.672	5.56	4.888	0.844	0.817	4.62e-13
Nes	cluster1	0.0414647	0.672	5.1	4.428	0.354	0.247	2.98e-06
Cd14	cluster1	6.32e-24	0.665	7.226	6.561	0.964	0.917	4.54e-28
Wwp1	cluster1	5e-05	0.663	5.456	4.793	0.583	0.462	3.59e-09
Rasa1	cluster1	0.000195161	0.661	5.238	4.577	0.593	0.477	1.4e-08
Jmjd1c	cluster1	7.09e-07	0.66	5.504	4.844	0.666	0.558	5.1e-11
Bank1	cluster1	0.0283941	0.659	4.22	3.561	0.295	0.192	2.04e-06
Tgfbr1	cluster1	0.000723249	0.657	5.887	5.23	0.689	0.64	5.2e-08
Cyp27a1	cluster1	0.00166818	0.653	5.258	4.605	0.606	0.509	1.2e-07
Socs3	cluster1	3.75e-09	0.653	6.539	5.886	0.818	0.741	2.7e-13
Fgd2	cluster1	0.000541091	0.65	5.63	4.98	0.685	0.629	3.89e-08
Mgl2	cluster1	1.67e-19	0.644	6.524	5.88	0.798	0.622	1.2e-23
Hsp90aa1	cluster1	1.63e-05	0.634	6.677	6.043	0.874	0.863	1.17e-09
Cd33	cluster1	4.48e-11	0.621	5.597	4.976	0.702	0.533	3.22e-15
Txnip	cluster1	7.05e-18	0.613	6.89	6.277	0.911	0.883	5.07e-22
Col14a1	cluster1	7.4e-13	0.605	5.358	4.753	0.56	0.335	5.32e-17
Rgs2	cluster1	8.12e-06	0.599	7.314	6.715	0.95	0.952	5.83e-10
Gpr34	cluster1	0.00216411	0.598	5.074	4.476	0.483	0.352	1.56e-07
Pmp22	cluster1	0.00163641	0.598	5.103	4.505	0.493	0.369	1.18e-07
Cd36	cluster1	3.43e-12	0.598	5.885	5.288	0.728	0.527	2.47e-16
Hpgds	cluster1	2.69e-10	0.595	5.105	4.51	0.586	0.388	1.93e-14
Plxdc2	cluster1	0.037749	0.594	5.086	4.492	0.46	0.349	2.71e-06
Ptgs1	cluster1	0.00698886	0.59	4.822	4.232	0.447	0.321	5.02e-07
Fnbp1	cluster1	0.000673962	0.589	5.768	5.179	0.805	0.765	4.84e-08
Gm20186	cluster1	0.000315034	0.581	5.078	4.497	0.715	0.649	2.26e-08
Pf4	cluster1	1.37e-25	0.576	6.845	6.269	0.884	0.685	9.82e-30
Lifr	cluster1	5.02e-06	0.57	5.416	4.846	0.695	0.578	3.61e-10
Stab1	cluster1	2.32e-22	0.566	6.834	6.268	0.937	0.82	1.66e-26
Gas6	cluster1	3.1e-09	0.553	5.372	4.82	0.55	0.36	2.23e-13
Mrc1	cluster1	3.81e-22	0.551	7.356	6.805	0.944	0.802	2.74e-26
Hspa5	cluster1	2.04e-14	0.551	7.727	7.176	0.99	0.972	1.47e-18
Ddx5	cluster1	2.33e-32	0.547	7.414	6.866	0.993	0.994	1.68e-36
Dab2	cluster1	5.87e-17	0.543	6.738	6.195	0.944	0.814	4.22e-21
H3f3b	cluster1	1.99e-20	0.536	7.796	7.26	0.99	0.987	1.43e-24
Tsc22d3	cluster1	0.00262283	0.536	5.678	5.143	0.758	0.723	1.88e-07
Spred1	cluster1	0.000729262	0.528	5.379	4.851	0.649	0.556	5.24e-08
AC160336.1	cluster1	8.48e-15	0.523	7.239	6.716	0.99	0.973	6.1e-19
Siglece	cluster1	0.0159133	0.519	4.82	4.3	0.523	0.413	1.14e-06
Gatm	cluster1	1.16e-15	0.514	5.814	5.3	0.811	0.586	8.34e-20
Tmem30c	cluster1	0.0120097	0.512	2.359	1.847	0.44	0.356	8.63e-07
Alox5	cluster1	0.0215381	0.502	4.552	4.051	0.437	0.316	1.55e-06
Zfhx3	cluster1	0.000200141	0.501	5.306	4.805	0.709	0.599	1.44e-08
Kctd12	cluster1	2.11e-14	0.494	6.743	6.249	0.944	0.92	1.52e-18
Trf	cluster1	8.47e-21	0.489	6.921	6.431	0.967	0.888	6.09e-25
Eif4a2	cluster1	0.00144834	0.487	5.723	5.236	0.831	0.781	1.04e-07
Sec14l1	cluster1	0.000325731	0.483	5.641	5.158	0.861	0.838	2.34e-08
Mt1	cluster1	0.00965892	0.477	5.925	5.448	0.881	0.874	6.94e-07
Wdtc1	cluster1	1.49e-06	0.473	3.959	3.486	0.758	0.66	1.07e-10
Cd86	cluster1	1.09e-05	0.46	5.566	5.106	0.735	0.622	7.82e-10
Fcgrt	cluster1	0.00223172	0.459	5.644	5.186	0.705	0.644	1.6e-07
Tmem176a	cluster1	2.75e-14	0.457	6.481	6.024	0.93	0.823	1.98e-18
Serinc3	cluster1	4.85e-30	0.456	7.462	7.007	0.997	0.982	3.49e-34
Fam129a	cluster1	4.65e-06	0.452	6.247	5.795	0.821	0.787	3.34e-10
Zfp36l2	cluster1	2.48e-11	0.451	7.273	6.822	0.987	0.972	1.78e-15
Pea15a	cluster1	0.000329697	0.45	6.135	5.686	0.801	0.793	2.37e-08
Cx3cr1	cluster1	1.82e-10	0.441	7.226	6.785	0.954	0.935	1.31e-14
Maf	cluster1	7.8e-09	0.439	6.677	6.238	0.891	0.824	5.61e-13
C1qc	cluster1	9.82e-21	0.435	8.291	7.856	0.997	0.958	7.06e-25
Selenop	cluster1	2.45e-22	0.433	8.357	7.924	1	0.985	1.76e-26
Hexb	cluster1	7.36e-13	0.426	7.407	6.981	0.983	0.953	5.29e-17
Tmem176b	cluster1	5.25e-17	0.416	7.16	6.744	0.98	0.938	3.77e-21
Axl	cluster1	2.54e-06	0.405	5.983	5.577	0.841	0.744	1.83e-10
Stk17b	cluster1	0.000311069	0.401	6.304	5.903	0.854	0.825	2.24e-08
C1qa	cluster1	5.14e-18	0.395	8.229	7.833	0.997	0.949	3.69e-22
H2-Eb1	cluster1	1.35e-08	0.388	8.722	8.334	0.987	0.988	9.68e-13
Adgre1	cluster1	9.91e-11	0.376	6.471	6.095	0.937	0.879	7.12e-15
Csf1r	cluster1	1.89e-22	0.364	7.732	7.368	1	0.996	1.36e-26
Ighm	cluster1	0.00027124	0.351	6.053	5.703	0.851	0.81	1.95e-08
AC109138.2	cluster1	0.0292572	0.344	6	5.656	0.93	0.912	2.1e-06
Mcl1	cluster1	0.00711559	0.341	6.941	6.6	0.977	0.967	5.11e-07
Cd74	cluster1	3.72e-09	0.336	9.84	9.504	1	1	2.67e-13
H2-Aa	cluster1	4.62e-08	0.335	8.936	8.601	0.997	0.995	3.32e-12
Cst3	cluster1	3.12e-17	0.325	8.546	8.221	1	0.999	2.24e-21
Ehd4	cluster1	0.0209526	0.317	6.537	6.22	0.881	0.902	1.51e-06
Rtn4	cluster1	6.04e-05	0.306	6.33	6.025	0.94	0.929	4.34e-09
Wnk1	cluster1	0.00249987	0.301	6.235	5.933	0.901	0.865	1.8e-07
Slamf9	cluster1	0.00192741	0.288	6.189	5.901	0.821	0.742	1.39e-07
H2-Ab1	cluster1	0.000143142	0.27	8.722	8.451	0.997	0.995	1.03e-08
Lyve1	cluster2	2.28e-88	3.141	6.477	3.336	0.446	0.072	1.64e-92
Folr2	cluster2	4.9e-117	2.534	6.313	3.779	0.732	0.186	3.52e-121
Chp2	cluster2	8.26e-71	2.251	4.529	2.278	0.329	0.041	5.94e-75
Cd163	cluster2	8.83e-94	2.232	6.52	4.289	0.725	0.227	6.34e-98
Cbr2	cluster2	4.89e-106	2.222	6.95	4.729	0.852	0.367	3.52e-110
Timd4	cluster2	1.61e-50	2.155	4.048	1.894	0.272	0.04	1.16e-54
Gas6	cluster2	5.18e-127	2.032	6.394	4.362	0.906	0.318	3.72e-131
Ccl24	cluster2	4.62e-32	1.835	5.017	3.182	0.362	0.111	3.32e-36
Bank1	cluster2	1.25e-34	1.64	4.93	3.291	0.466	0.172	8.95e-39
Fxyd2	cluster2	1.06e-32	1.631	4.127	2.496	0.336	0.094	7.63e-37
Cp	cluster2	1.86e-31	1.616	4.959	3.343	0.379	0.121	1.34e-35
F13a1	cluster2	4.31e-90	1.609	7.65	6.042	0.983	0.72	3.1e-94
Cd38	cluster2	2.18e-11	1.592	4.184	2.592	0.265	0.112	1.56e-15
Pf4	cluster2	3.98e-100	1.577	7.583	6.006	0.987	0.673	2.86e-104
Npl	cluster2	6.14e-10	1.495	4.069	2.574	0.322	0.164	4.41e-14
Prune2	cluster2	1.38e-11	1.463	4.662	3.2	0.446	0.28	9.92e-16
Etv1	cluster2	1.03e-23	1.439	4.125	2.686	0.339	0.119	7.41e-28
Pmp22	cluster2	2.6e-72	1.411	5.715	4.304	0.799	0.333	1.87e-76
Kitl	cluster2	2.08e-30	1.398	4.105	2.707	0.315	0.084	1.49e-34
Ltc4s	cluster2	6.54e-27	1.385	5.236	3.852	0.44	0.182	4.7e-31
Rac3	cluster2	1.1e-14	1.38	3.753	2.372	0.272	0.102	7.93e-19
Reps2	cluster2	3e-23	1.372	4.403	3.031	0.369	0.14	2.15e-27
P2ry13	cluster2	2.01e-29	1.372	4.811	3.439	0.456	0.178	1.45e-33
Ctsf	cluster2	6.79e-31	1.371	4.57	3.199	0.43	0.152	4.88e-35
Igfbp4	cluster2	1.63e-46	1.356	5.55	4.194	0.752	0.411	1.17e-50
Cfh	cluster2	1.22e-84	1.327	7.36	6.032	0.973	0.68	8.78e-89
Stard8	cluster2	3.74e-39	1.326	5.633	4.308	0.732	0.411	2.69e-43
Mrc1	cluster2	2.4e-98	1.325	7.948	6.623	0.997	0.796	1.73e-102
Grap	cluster2	3.44e-16	1.312	4.136	2.825	0.356	0.154	2.47e-20
S1pr1	cluster2	1.97e-23	1.307	4.087	2.781	0.369	0.134	1.41e-27
Wwp1	cluster2	1.95e-59	1.299	5.939	4.64	0.832	0.433	1.4e-63
Rasgrp3	cluster2	7.94e-13	1.293	4.631	3.337	0.426	0.242	5.71e-17
Igf1	cluster2	6.44e-64	1.291	6.307	5.015	0.826	0.401	4.63e-68
P2ry12	cluster2	6.35e-43	1.291	5.397	4.106	0.695	0.331	4.56e-47
Fcgrt	cluster2	4.24e-55	1.287	6.287	5	0.899	0.621	3.05e-59
Cmah	cluster2	2.12e-23	1.286	5.165	3.879	0.564	0.31	1.52e-27
Tns1	cluster2	9.33e-08	1.263	4.659	3.395	0.336	0.19	6.71e-12
Eef2k	cluster2	0.000171027	1.233	4.137	2.904	0.299	0.182	1.23e-08
Fcrls	cluster2	3.1e-55	1.228	6.803	5.575	0.896	0.601	2.23e-59
Sult1a1	cluster2	5.24e-21	1.228	4.638	3.411	0.406	0.171	3.77e-25
Gpr34	cluster2	9.69e-52	1.227	5.559	4.332	0.728	0.323	6.96e-56
Lrp6	cluster2	2.75e-19	1.226	5.17	3.944	0.664	0.472	1.97e-23
Alox5	cluster2	3.75e-31	1.216	5.109	3.893	0.604	0.296	2.69e-35
Itsn1	cluster2	1.05e-32	1.212	5.312	4.1	0.658	0.355	7.54e-37
Gm4951	cluster2	7.26e-14	1.21	4.077	2.867	0.275	0.107	5.22e-18
Stab1	cluster2	2.23e-78	1.207	7.331	6.124	0.987	0.814	1.6e-82
Slc9a9	cluster2	3.43e-33	1.206	5.557	4.351	0.691	0.373	2.47e-37
Serpinb6a	cluster2	6.26e-42	1.202	5.527	4.324	0.685	0.325	4.5e-46
Colec12	cluster2	0.00221463	1.198	4.646	3.448	0.587	0.527	1.59e-07
Rnase4	cluster2	9.27e-60	1.19	6.598	5.408	0.936	0.685	6.66e-64
Arsb	cluster2	1.35e-19	1.183	4.883	3.7	0.513	0.272	9.72e-24
Ctla2b	cluster2	6.81e-15	1.174	3.614	2.44	0.309	0.127	4.89e-19
Selenop	cluster2	9.23e-101	1.16	8.931	7.771	1	0.985	6.63e-105
Selenbp1	cluster2	3.81e-07	1.16	3.985	2.825	0.262	0.126	2.74e-11
Psd3	cluster2	1.96e-09	1.151	4.485	3.335	0.359	0.193	1.41e-13
Ephx1	cluster2	9.6e-30	1.141	5.493	4.353	0.581	0.267	6.9e-34
Gm49391	cluster2	1.13e-15	1.139	3.241	2.103	0.282	0.105	8.1e-20
B3galnt1	cluster2	3.88e-17	1.121	3.974	2.853	0.329	0.127	2.79e-21
Maf	cluster2	1.56e-75	1.114	7.212	6.099	0.997	0.812	1.12e-79
C4b	cluster2	1.98e-08	1.09	5.298	4.208	0.315	0.166	1.42e-12
Etv5	cluster2	6.98e-16	1.086	4.664	3.577	0.45	0.231	5.01e-20
Scamp5	cluster2	1.54e-16	1.085	4.062	2.977	0.339	0.136	1.11e-20
Cd33	cluster2	7.24e-40	1.08	5.957	4.877	0.819	0.52	5.2e-44
Rab11fip5	cluster2	5.85e-21	1.078	5.315	4.237	0.631	0.389	4.21e-25
Ccdc152	cluster2	6.39e-32	1.076	4.157	3.081	0.658	0.348	4.59e-36
Abca9	cluster2	1.83e-45	1.075	6.129	5.054	0.879	0.552	1.31e-49
Gm10134	cluster2	1.98e-18	1.054	4.548	3.494	0.517	0.289	1.42e-22
Nrp1	cluster2	2.02e-27	1.042	5.815	4.773	0.775	0.512	1.45e-31
Nacc2	cluster2	0.00386577	1.029	4.156	3.127	0.312	0.199	2.78e-07
Ulk2	cluster2	2.43e-07	1.029	4.384	3.355	0.406	0.247	1.75e-11
Cracr2b	cluster2	1.38e-11	1.029	4.184	3.155	0.356	0.179	9.88e-16
Tspan4	cluster2	1.4e-07	1.028	4.217	3.188	0.326	0.174	1e-11
Dab2	cluster2	1.75e-62	1.027	7.123	6.095	0.98	0.81	1.26e-66
Timp2	cluster2	8.15e-65	1.023	6.775	5.752	0.98	0.751	5.86e-69
Igsf11	cluster2	5.27e-17	1.014	5.114	4.101	0.641	0.428	3.79e-21
Hpgds	cluster2	1.96e-30	1.011	5.434	4.423	0.701	0.375	1.41e-34
Slco2b1	cluster2	3.21e-50	0.995	6.051	5.056	0.849	0.465	2.3e-54
Sesn1	cluster2	3.99e-23	0.983	5.409	4.425	0.691	0.437	2.87e-27
Ophn1	cluster2	3.69e-13	0.975	4.775	3.8	0.47	0.267	2.65e-17
Ang	cluster2	2.12e-11	0.972	4.633	3.661	0.45	0.257	1.53e-15
St6gal1	cluster2	1.45e-15	0.967	4.601	3.634	0.53	0.298	1.04e-19
Bin1	cluster2	1.14e-12	0.963	5.278	4.315	0.607	0.449	8.19e-17
Trf	cluster2	3.5e-56	0.95	7.291	6.341	0.987	0.886	2.52e-60
Nuak1	cluster2	3.52e-05	0.946	3.787	2.841	0.262	0.136	2.53e-09
Tspan3	cluster2	1.31e-06	0.944	4.441	3.498	0.409	0.263	9.41e-11
Smagp	cluster2	2.98e-33	0.936	4.827	3.891	0.658	0.319	2.14e-37
Ncoa4	cluster2	4.04e-10	0.93	5.061	4.13	0.604	0.443	2.9e-14
Ctnnd1	cluster2	1.71e-10	0.927	4.651	3.724	0.483	0.297	1.23e-14
Abca1	cluster2	8.68e-21	0.926	5.708	4.782	0.705	0.456	6.24e-25
Pigp	cluster2	5.4e-05	0.922	4.034	3.112	0.309	0.178	3.88e-09
Sema6d	cluster2	0.00285475	0.904	3.541	2.637	0.258	0.152	2.05e-07
P3h2	cluster2	1.53e-12	0.903	3.772	2.87	0.255	0.097	1.1e-16
Glul	cluster2	2.4e-36	0.897	6.185	5.287	0.923	0.748	1.72e-40
Mfsd6	cluster2	0.0306821	0.894	4.487	3.593	0.376	0.273	2.2e-06
Serpinf1	cluster2	4.91e-20	0.894	5.074	4.18	0.51	0.253	3.53e-24
Pros1	cluster2	8.24e-15	0.894	4.963	4.07	0.604	0.388	5.92e-19
Sh3bp5	cluster2	2.76e-07	0.892	4.676	3.784	0.46	0.309	1.98e-11
Lifr	cluster2	4.22e-29	0.864	5.653	4.789	0.815	0.564	3.03e-33
Arhgef3	cluster2	0.00406755	0.862	4.533	3.67	0.443	0.329	2.92e-07
Ttc3	cluster2	0.0316649	0.862	4.601	3.739	0.366	0.261	2.28e-06
Ap1b1	cluster2	1.75e-17	0.861	5.174	4.313	0.691	0.477	1.26e-21
Gm46516	cluster2	4.89e-09	0.856	4.325	3.469	0.604	0.451	3.51e-13
Mgl2	cluster2	3.16e-22	0.855	6.694	5.839	0.812	0.62	2.27e-26
Fez2	cluster2	2.7e-07	0.854	4.577	3.724	0.453	0.292	1.94e-11
Eps15	cluster2	3.33e-19	0.852	5.658	4.805	0.782	0.63	2.39e-23
B4galt6	cluster2	4.82e-21	0.849	5.686	4.837	0.832	0.617	3.46e-25
Adam19	cluster2	7.69e-08	0.845	4.774	3.93	0.433	0.266	5.53e-12
St3gal6	cluster2	8.53e-34	0.844	5.886	5.041	0.789	0.431	6.13e-38
Gm2912	cluster2	1.24e-12	0.842	3.289	2.446	0.523	0.31	8.89e-17
Rnf150	cluster2	1.25e-12	0.841	4.923	4.082	0.537	0.333	8.99e-17
Hpgd	cluster2	1.03e-40	0.841	6.649	5.808	0.946	0.639	7.4e-45
Sgpp1	cluster2	3.71e-13	0.83	5.096	4.266	0.658	0.49	2.66e-17
Rtl8a	cluster2	0.00237225	0.83	3.929	3.099	0.396	0.283	1.7e-07
C1qc	cluster2	1.33e-78	0.829	8.613	7.784	1	0.958	9.54e-83
Gpr160	cluster2	0.00937786	0.829	4.309	3.48	0.356	0.244	6.74e-07
Plaat3	cluster2	0.00516787	0.828	3.985	3.157	0.309	0.197	3.71e-07
Crim1	cluster2	0.0168104	0.828	4.194	3.366	0.326	0.217	1.21e-06
Cltc	cluster2	1.19e-44	0.82	6.707	5.887	0.997	0.9	8.57e-49
Cd63	cluster2	3.34e-38	0.819	6.296	5.477	0.899	0.635	2.4e-42
2810025M15Rik	cluster2	6.39e-06	0.81	3.816	3.006	0.265	0.134	4.59e-10
Xlr	cluster2	3.63e-05	0.81	4.068	3.259	0.326	0.193	2.61e-09
Gm16332	cluster2	1.43e-20	0.809	2.124	1.315	0.342	0.124	1.03e-24
Mertk	cluster2	4e-10	0.8	4.516	3.716	0.456	0.26	2.87e-14
Cdr2	cluster2	0.000285509	0.792	3.865	3.073	0.319	0.194	2.05e-08
Cd81	cluster2	8.93e-44	0.788	6.867	6.079	0.98	0.761	6.42e-48
Prxl2b	cluster2	0.0127526	0.781	3.996	3.215	0.309	0.199	9.16e-07
Nfxl1	cluster2	1.49e-05	0.773	4.554	3.781	0.446	0.305	1.07e-09
Blvrb	cluster2	1.19e-11	0.773	5.353	4.581	0.624	0.458	8.58e-16
Rin2	cluster2	3.46e-12	0.77	5.399	4.63	0.738	0.612	2.49e-16
Sbf2	cluster2	2.88e-05	0.769	4.28	3.511	0.419	0.285	2.07e-09
Rgl1	cluster2	2.57e-13	0.767	4.445	3.678	0.487	0.268	1.85e-17
Cd36	cluster2	1.61e-24	0.763	6.02	5.257	0.782	0.521	1.16e-28
Txnip	cluster2	3.91e-47	0.762	7.012	6.25	1	0.872	2.81e-51
Serinc3	cluster2	6.52e-66	0.76	7.713	6.953	1	0.982	4.68e-70
Dse	cluster2	7.63e-12	0.758	5.5	4.742	0.721	0.58	5.48e-16
Rasa1	cluster2	2.01e-09	0.752	5.313	4.561	0.638	0.472	1.44e-13
Rnasel	cluster2	0.0198414	0.752	4.686	3.934	0.46	0.372	1.43e-06
Arhgef12	cluster2	7.18e-07	0.749	4.305	3.556	0.54	0.385	5.16e-11
Pepd	cluster2	1.19e-06	0.747	5.017	4.269	0.587	0.45	8.52e-11
Mtss1	cluster2	2.3e-12	0.746	5.356	4.61	0.671	0.501	1.65e-16
C1qa	cluster2	1.92e-61	0.742	8.516	7.774	1	0.948	1.38e-65
Itm2b	cluster2	8.54e-73	0.741	8.463	7.722	1	0.997	6.13e-77
Gabra2	cluster2	1.65e-08	0.736	3.476	2.74	0.577	0.431	1.19e-12
Dhrs3	cluster2	9.28e-24	0.728	5.884	5.155	0.869	0.656	6.67e-28
Atp6v0a1	cluster2	3.81e-06	0.725	4.873	4.149	0.56	0.409	2.74e-10
Txndc16	cluster2	0.0115788	0.724	4.322	3.598	0.446	0.339	8.32e-07
Tmem37	cluster2	1.58e-13	0.721	5.184	4.463	0.607	0.387	1.14e-17
Glb1	cluster2	0.0144729	0.72	4.244	3.524	0.386	0.268	1.04e-06
Tanc2	cluster2	0.000336838	0.719	5.032	4.313	0.544	0.441	2.42e-08
Camk1	cluster2	2.12e-14	0.718	5.473	4.754	0.748	0.587	1.52e-18
Dag1	cluster2	2.62e-05	0.716	4.411	3.694	0.413	0.263	1.88e-09
Mef2c	cluster2	2.31e-18	0.716	6.116	5.4	0.866	0.673	1.66e-22
Cd63-ps	cluster2	3.75e-24	0.716	3.261	2.545	0.638	0.333	2.69e-28
Olfml3	cluster2	0.00845549	0.714	4.971	4.257	0.413	0.293	6.08e-07
Tmcc1	cluster2	9.49e-07	0.714	4.989	4.276	0.644	0.504	6.82e-11
Pltp	cluster2	8.32e-25	0.708	6.7	5.992	0.95	0.805	5.98e-29
Serpinb8	cluster2	3.17e-05	0.707	4.645	3.938	0.477	0.329	2.28e-09
Klhl9	cluster2	0.00192317	0.704	4.828	4.124	0.53	0.421	1.38e-07
Itga9	cluster2	5.71e-11	0.7	4.826	4.126	0.513	0.301	4.11e-15
Ehd4	cluster2	9.8e-36	0.696	6.854	6.158	0.966	0.892	7.04e-40
Man1a	cluster2	1.64e-21	0.692	5.977	5.285	0.852	0.644	1.18e-25
Tgfbr2	cluster2	5.65e-18	0.691	5.88	5.188	0.846	0.709	4.06e-22
Rnf141	cluster2	0.000176465	0.689	4.48	3.791	0.47	0.331	1.27e-08
Tspan17	cluster2	0.00167307	0.687	3.706	3.019	0.289	0.168	1.2e-07
Rnf145	cluster2	0.000951352	0.68	4.567	3.887	0.507	0.381	6.84e-08
Pik3cg	cluster2	4.09e-07	0.679	5.24	4.561	0.654	0.511	2.94e-11
Itpripl1	cluster2	0.0201385	0.678	3.932	3.254	0.372	0.257	1.45e-06
Ap2a2	cluster2	1.35e-07	0.676	5.265	4.589	0.695	0.571	9.69e-12
Tnfrsf11a	cluster2	0.000387161	0.676	4.889	4.213	0.604	0.484	2.78e-08
Lilra5	cluster2	3.23e-21	0.671	5.174	4.503	0.634	0.331	2.32e-25
Rhoc	cluster2	2.65e-11	0.668	4.969	4.302	0.544	0.339	1.9e-15
Usp24	cluster2	0.00213275	0.668	4.387	3.719	0.399	0.277	1.53e-07
Snx6	cluster2	9.75e-09	0.664	5.53	4.866	0.711	0.587	7e-13
Wdfy3	cluster2	0.0187301	0.663	4.893	4.229	0.52	0.398	1.35e-06
Agpat3	cluster2	0.0129452	0.661	4.086	3.425	0.362	0.241	9.3e-07
Sft2d2	cluster2	9.41e-13	0.661	5.185	4.525	0.715	0.521	6.76e-17
Tpp1	cluster2	7.8e-14	0.658	5.66	5.001	0.809	0.659	5.61e-18
Snx2	cluster2	4.58e-11	0.655	6.1	5.445	0.859	0.778	3.29e-15
Fam234a	cluster2	0.00245433	0.654	5.018	4.364	0.587	0.493	1.76e-07
Slc29a1	cluster2	3.96e-08	0.653	4.995	4.342	0.651	0.484	2.85e-12
Pde3b	cluster2	0.000241381	0.651	4.797	4.146	0.49	0.354	1.73e-08
Snx8	cluster2	0.000385072	0.65	4.138	3.488	0.383	0.241	2.77e-08
Ptpra	cluster2	3.31e-15	0.645	5.763	5.119	0.842	0.691	2.38e-19
Sec14l1	cluster2	1.71e-16	0.638	5.77	5.132	0.903	0.833	1.23e-20
Tcn2	cluster2	3.27e-08	0.637	5.308	4.672	0.732	0.583	2.35e-12
Peak1	cluster2	0.0150171	0.629	4.412	3.783	0.362	0.244	1.08e-06
Gpr183	cluster2	6.89e-11	0.622	5.121	4.499	0.648	0.449	4.95e-15
Septin8	cluster2	0.00589911	0.622	4.458	3.836	0.436	0.319	4.24e-07
Dclre1c	cluster2	0.0354954	0.621	4.558	3.936	0.453	0.341	2.55e-06
Aplp2	cluster2	9.88e-13	0.618	5.931	5.313	0.856	0.74	7.1e-17
Pink1	cluster2	0.00243724	0.618	4.556	3.938	0.466	0.338	1.75e-07
Tbl1x	cluster2	0.000514537	0.616	4.837	4.221	0.53	0.395	3.7e-08
Eps8	cluster2	3.58e-06	0.613	5.203	4.59	0.638	0.503	2.58e-10
P2rx7	cluster2	1.26e-06	0.611	4.964	4.353	0.607	0.443	9.05e-11
Rab3il1	cluster2	1.06e-13	0.61	5.619	5.009	0.779	0.595	7.61e-18
Tnfsf12	cluster2	2.62e-05	0.606	4.852	4.246	0.584	0.434	1.88e-09
Entpd1	cluster2	1.42e-05	0.605	5.258	4.653	0.641	0.517	1.02e-09
Sulf2	cluster2	0.0271773	0.605	5.07	4.466	0.567	0.468	1.95e-06
Abhd12	cluster2	2.73e-13	0.604	6.09	5.486	0.893	0.776	1.96e-17
Vkorc1	cluster2	1.33e-06	0.6	4.474	3.874	0.487	0.32	9.57e-11
Pald1	cluster2	7.38e-07	0.6	4.063	3.463	0.366	0.205	5.3e-11
Hacd4	cluster2	2.3e-11	0.599	5.877	5.278	0.795	0.661	1.65e-15
Prkacb	cluster2	4.42e-05	0.598	4.817	4.22	0.607	0.443	3.17e-09
C5ar1	cluster2	1.61e-14	0.595	5.911	5.316	0.866	0.698	1.16e-18
Acat1	cluster2	0.000120775	0.593	4.723	4.13	0.564	0.421	8.68e-09
Gm21974	cluster2	0.00100088	0.593	2.097	1.505	0.272	0.158	7.19e-08
Tcf4	cluster2	3.59e-10	0.589	5.439	4.85	0.755	0.607	2.58e-14
Mpp1	cluster2	5.15e-08	0.582	5.363	4.781	0.715	0.566	3.7e-12
Scpep1	cluster2	9.96e-12	0.581	5.474	4.892	0.839	0.703	7.16e-16
Ndfip1	cluster2	2.11e-14	0.575	5.8	5.226	0.886	0.77	1.52e-18
Plxna4	cluster2	1.88e-06	0.573	3.888	3.315	0.285	0.144	1.35e-10
Clec5a	cluster2	1.43e-07	0.573	5.206	4.633	0.654	0.482	1.03e-11
Trim47	cluster2	0.000799641	0.573	5.007	4.434	0.56	0.446	5.75e-08
Pcyox1	cluster2	0.000632965	0.573	4.688	4.115	0.56	0.431	4.55e-08
Acp2	cluster2	7.14e-10	0.572	5.476	4.904	0.765	0.588	5.13e-14
Tsc22d3	cluster2	6.86e-14	0.569	5.707	5.138	0.839	0.714	4.93e-18
C1qb	cluster2	2.99e-39	0.565	8.285	7.72	1	0.973	2.15e-43
Dynll2	cluster2	0.0485785	0.565	4.466	3.901	0.517	0.41	3.49e-06
Myo5a	cluster2	2.26e-10	0.562	5.893	5.331	0.822	0.694	1.62e-14
Tlr4	cluster2	0.0271345	0.561	4.284	3.723	0.43	0.312	1.95e-06
Spred1	cluster2	8.6e-06	0.555	5.403	4.847	0.685	0.551	6.18e-10
Fcgr3	cluster2	2.65e-34	0.554	7.261	6.707	1	0.971	1.91e-38
Hfe	cluster2	1.25e-05	0.554	5.302	4.748	0.701	0.578	8.98e-10
Gatm	cluster2	1.44e-15	0.553	5.847	5.294	0.795	0.589	1.03e-19
Nr3c1	cluster2	2.33e-08	0.553	5.601	5.048	0.775	0.657	1.68e-12
Clec2d	cluster2	5.87e-09	0.55	5.608	5.058	0.809	0.699	4.22e-13
Pttg1ip	cluster2	0.0195346	0.547	4.978	4.431	0.624	0.537	1.4e-06
Cd300ld3	cluster2	0.0414589	0.544	3.102	2.558	0.329	0.215	2.98e-06
Mxd4	cluster2	2.85e-10	0.542	5.509	4.967	0.748	0.581	2.05e-14
Tm9sf2	cluster2	5.56e-06	0.541	5.252	4.711	0.718	0.596	4e-10
Pmepa1	cluster2	0.00379536	0.54	4.934	4.393	0.463	0.33	2.73e-07
Grn	cluster2	2.35e-24	0.536	7.057	6.521	0.993	0.952	1.69e-28
Hexa	cluster2	3.69e-27	0.534	6.706	6.173	0.973	0.919	2.65e-31
Apoe	cluster2	3.49e-29	0.533	10.062	9.529	1	1	2.51e-33
Frmd4b	cluster2	0.000114763	0.532	5.158	4.626	0.674	0.573	8.25e-09
Saraf	cluster2	0.0260252	0.531	5.136	4.605	0.658	0.585	1.87e-06
Csf1r	cluster2	3.06e-48	0.53	7.873	7.343	1	0.996	2.2e-52
Gna12	cluster2	1.34e-08	0.53	5.091	4.561	0.678	0.507	9.6e-13
Ctsb	cluster2	2.64e-42	0.529	8.424	7.895	1	0.995	1.9e-46
Il10rb	cluster2	1.06e-10	0.528	5.587	5.059	0.856	0.744	7.65e-15
Adgre1	cluster2	1.36e-23	0.522	6.595	6.073	0.97	0.876	9.78e-28
Oxct1	cluster2	0.00519852	0.521	5.253	4.732	0.604	0.505	3.74e-07
Cd300ld4	cluster2	0.0429178	0.52	2.594	2.074	0.285	0.182	3.08e-06
Lyl1	cluster2	6.96e-08	0.518	5.461	4.944	0.765	0.614	5e-12
Zfhx3	cluster2	0.000131397	0.515	5.319	4.804	0.691	0.601	9.44e-09
P2ry6	cluster2	5.08e-10	0.515	5.805	5.29	0.852	0.739	3.65e-14
Dst	cluster2	0.00109213	0.509	4.564	4.055	0.43	0.292	7.85e-08
Ctsc	cluster2	5.78e-34	0.509	7.783	7.274	1	0.985	4.15e-38
Pla2g15	cluster2	0.00633883	0.508	5.001	4.493	0.604	0.503	4.56e-07
Marcks	cluster2	5.38e-20	0.503	6.947	6.444	0.993	0.94	3.86e-24
Cd302	cluster2	2.6e-06	0.503	5.264	4.762	0.745	0.6	1.87e-10
Aldh2	cluster2	1.29e-11	0.501	5.942	5.441	0.896	0.784	9.26e-16
Qk	cluster2	4.55e-08	0.482	6.091	5.609	0.893	0.84	3.27e-12
Gas7	cluster2	0.00015024	0.48	5.373	4.892	0.782	0.739	1.08e-08
Ccnd1	cluster2	0.00417407	0.479	6.034	5.555	0.641	0.546	3e-07
Zfp36l1	cluster2	6.13e-10	0.475	6.647	6.172	0.963	0.881	4.41e-14
Lgmn	cluster2	5.67e-22	0.473	7.351	6.878	1	0.951	4.08e-26
C3ar1	cluster2	3.41e-16	0.468	6.671	6.204	0.953	0.814	2.45e-20
Adap2	cluster2	0.00300554	0.467	4.932	4.466	0.614	0.482	2.16e-07
Stom	cluster2	5.72e-05	0.467	5.384	4.917	0.732	0.626	4.11e-09
Iqgap2	cluster2	0.0180317	0.465	5.284	4.82	0.641	0.527	1.3e-06
2610507B11Rik	cluster2	2.42e-07	0.46	5.593	5.133	0.789	0.669	1.74e-11
Mrfap1	cluster2	0.0100479	0.459	5.455	4.996	0.765	0.716	7.22e-07
Fads1	cluster2	0.00698423	0.453	4.541	4.088	0.44	0.304	5.02e-07
Cd300ld	cluster2	2.87e-09	0.45	6.217	5.767	0.903	0.832	2.06e-13
Lmo2	cluster2	0.0216428	0.449	5.161	4.713	0.701	0.61	1.56e-06
CT010467.1	cluster2	9.63e-13	0.447	9.123	8.676	1	1	6.92e-17
Laptm4a	cluster2	3.14e-11	0.446	6.289	5.842	0.963	0.912	2.25e-15
Tnfaip8	cluster2	0.0011737	0.446	5.673	5.227	0.802	0.717	8.43e-08
Rgs10	cluster2	2.2e-09	0.445	6.125	5.68	0.896	0.806	1.58e-13
Ccdc50	cluster2	0.000346826	0.431	5.943	5.512	0.839	0.775	2.49e-08
Scamp2	cluster2	4.28e-07	0.428	5.787	5.359	0.839	0.741	3.08e-11
Eid1	cluster2	6.32e-06	0.423	5.814	5.391	0.826	0.763	4.54e-10
Ptgs1	cluster2	1e-05	0.421	4.682	4.261	0.483	0.317	7.22e-10
Man2b1	cluster2	1.06e-14	0.416	6.713	6.297	0.973	0.946	7.59e-19
Adam15	cluster2	0.0139469	0.41	5.565	5.155	0.765	0.734	1e-06
Cx3cr1	cluster2	6.91e-06	0.41	7.2	6.791	0.943	0.936	4.97e-10
Snx5	cluster2	2.21e-14	0.409	6.664	6.254	0.973	0.941	1.59e-18
Pigr	cluster2	2.95e-05	0.409	1.757	1.349	0.272	0.141	2.12e-09
Rnaset2a	cluster2	7.79e-10	0.407	5.454	5.047	0.936	0.862	5.6e-14
mt-Rnr2	cluster2	2.86e-29	0.405	9.348	8.943	1	0.999	2.06e-33
Trem2	cluster2	7.5e-06	0.404	5.869	5.465	0.768	0.65	5.39e-10
Gm3854	cluster2	0.00018033	0.402	3.205	2.803	0.617	0.47	1.3e-08
Gm25732	cluster2	1.46e-07	0.401	4.766	4.365	0.715	0.568	1.05e-11
Mir6236	cluster2	0.00718089	0.401	5.094	4.693	0.711	0.646	5.16e-07
Lamp1	cluster2	3.23e-21	0.398	6.959	6.561	0.99	0.967	2.32e-25
Scfd2	cluster2	1.46e-05	0.398	3.943	3.545	0.715	0.565	1.05e-09
App	cluster2	2.74e-14	0.393	6.873	6.48	0.98	0.958	1.97e-18
Col14a1	cluster2	0.000134764	0.389	5.178	4.789	0.503	0.342	9.68e-09
Tut7	cluster2	0.00938268	0.386	5.524	5.138	0.779	0.725	6.74e-07
Rnaset2b	cluster2	8.32e-10	0.385	5.747	5.361	0.93	0.884	5.98e-14
Rnf130	cluster2	1.73e-05	0.382	5.615	5.233	0.869	0.797	1.24e-09
Snx3	cluster2	8.39e-05	0.382	5.734	5.352	0.822	0.767	6.03e-09
Selenof	cluster2	0.000133558	0.382	5.907	5.525	0.876	0.805	9.6e-09
Itm2c	cluster2	0.000863667	0.381	5.778	5.397	0.859	0.795	6.21e-08
Gns	cluster2	0.0106433	0.381	5.64	5.26	0.812	0.752	7.65e-07
Atp2b1	cluster2	1.75e-09	0.379	6.533	6.153	0.963	0.91	1.25e-13
Cd86	cluster2	6.79e-06	0.379	5.498	5.119	0.752	0.62	4.88e-10
Fiz1	cluster2	0.000334365	0.376	3.747	3.37	0.604	0.443	2.4e-08
Ptprj	cluster2	0.0314887	0.372	5.554	5.181	0.785	0.725	2.26e-06
Asah1	cluster2	1.58e-07	0.371	6.067	5.696	0.926	0.882	1.14e-11
Tlr7	cluster2	0.00584513	0.367	5.205	4.838	0.698	0.556	4.2e-07
Gm49721	cluster2	4.19e-05	0.367	3.924	3.556	0.795	0.728	3.01e-09
Gm49673	cluster2	0.000605099	0.365	3.91	3.546	0.772	0.729	4.35e-08
Ccr5	cluster2	0.000235753	0.364	6.376	6.012	0.869	0.813	1.69e-08
Slc6a6	cluster2	0.00409636	0.345	5.914	5.569	0.866	0.802	2.94e-07
Dusp6	cluster2	4.66e-06	0.341	5.671	5.329	0.799	0.669	3.35e-10
Gm23935	cluster2	3.4e-05	0.337	4.362	4.025	0.701	0.563	2.45e-09
Rsrp1	cluster2	0.0131702	0.335	6.006	5.671	0.899	0.868	9.46e-07
Lars2	cluster2	1.6e-05	0.335	5.924	5.589	0.903	0.858	1.15e-09
Gm24245	cluster2	2.58e-05	0.334	4.289	3.955	0.678	0.562	1.85e-09
Siglece	cluster2	0.0276013	0.331	4.662	4.33	0.537	0.411	1.98e-06
Lamp2	cluster2	1.37e-11	0.317	6.923	6.606	0.997	0.956	9.83e-16
Comt	cluster2	0.0140108	0.317	5.355	5.038	0.829	0.735	1.01e-06
Gm24270	cluster2	5.27e-05	0.317	4.275	3.958	0.708	0.56	3.79e-09
Kctd12	cluster2	3.98e-06	0.315	6.592	6.277	0.943	0.92	2.86e-10
Ms4a7	cluster2	2.17e-09	0.312	6.181	5.869	0.829	0.669	1.56e-13
Vsir	cluster2	3.71e-07	0.311	6.405	6.094	0.973	0.922	2.67e-11
Lipa	cluster2	0.00585107	0.31	5.725	5.416	0.839	0.743	4.2e-07
Clta	cluster2	2.44e-06	0.306	6.48	6.174	0.963	0.924	1.75e-10
Ighm	cluster2	0.00127383	0.305	6.015	5.71	0.876	0.808	9.15e-08
Rtn4	cluster2	0.000192902	0.304	6.329	6.025	0.96	0.927	1.39e-08
Cyfip1	cluster2	0.0396418	0.299	5.805	5.506	0.849	0.815	2.85e-06
mt-Rnr1	cluster2	3.52e-09	0.285	7.749	7.465	0.983	0.988	2.53e-13
Itgb1	cluster2	0.00800739	0.266	6.333	6.067	0.956	0.9	5.75e-07
Cst3	cluster2	4.4e-17	0.264	8.494	8.23	1	0.999	3.16e-21
Tmem176b	cluster2	4.68e-06	0.259	7.026	6.767	0.977	0.939	3.36e-10
Calm2	cluster2	0.0365369	0.258	5.793	5.535	0.906	0.844	2.63e-06
Ctsa	cluster2	0.0277783	0.257	6.715	6.458	0.973	0.961	2e-06
Dhcr24	cluster3	0.00023323	1.003	3.63	2.627	0.27	0.145	1.68e-08
Sh2d1b1	cluster3	1.75e-15	0.893	4.37	3.477	0.486	0.24	1.26e-19
Cd72	cluster3	1.22e-21	0.853	6.582	5.729	0.873	0.662	8.74e-26
Kcnn4	cluster3	2.8e-08	0.845	4.205	3.36	0.394	0.211	2.01e-12
Gm34084	cluster3	5.84e-11	0.811	4.68	3.869	0.537	0.316	4.2e-15
Clec4b1	cluster3	4.64e-16	0.807	5.154	4.346	0.61	0.351	3.34e-20
Tmem119	cluster3	5.05e-05	0.803	5.093	4.29	0.456	0.301	3.63e-09
Ms4a7	cluster3	2.02e-12	0.777	6.581	5.804	0.811	0.673	1.45e-16
Olfm1	cluster3	9.56e-17	0.771	5.017	4.246	0.699	0.441	6.87e-21
Msantd4	cluster3	0.0165542	0.739	3.607	2.868	0.278	0.166	1.19e-06
Ccr2	cluster3	1.11e-31	0.721	7.924	7.203	0.973	0.834	7.96e-36
H2-Eb1	cluster3	3.06e-34	0.689	8.985	8.296	1	0.987	2.2e-38
H2-Aa	cluster3	1.47e-32	0.647	9.209	8.562	1	0.994	1.05e-36
H2-Ab1	cluster3	1.24e-31	0.63	9.036	8.406	1	0.994	8.88e-36
Dpep2	cluster3	3.12e-08	0.622	5.275	4.653	0.695	0.5	2.24e-12
Cd74	cluster3	5.55e-32	0.584	10.059	9.475	1	1	3.99e-36
Cd300ld5	cluster3	0.0296037	0.572	2.769	2.198	0.309	0.188	2.13e-06
H2-DMb1	cluster3	1.97e-19	0.563	6.551	5.988	0.934	0.784	1.42e-23
Gm12892	cluster3	3.97e-07	0.555	2.162	1.606	0.413	0.231	2.85e-11
Gm6789	cluster3	0.0206473	0.541	2.428	1.887	0.568	0.408	1.48e-06
Pltp	cluster3	1.01e-11	0.538	6.57	6.032	0.923	0.81	7.22e-16
Fgd3	cluster3	0.00682161	0.53	4.561	4.031	0.502	0.356	4.9e-07
Fcgr4	cluster3	9.78e-06	0.525	5.523	4.997	0.699	0.532	7.03e-10
Gm39459	cluster3	0.00489861	0.5	2.997	2.497	0.529	0.379	3.52e-07
Clec12a	cluster3	1.37e-16	0.498	6.577	6.078	0.981	0.873	9.86e-21
Ly9	cluster3	5.33e-06	0.494	4.358	3.864	0.529	0.338	3.83e-10
Pdrg1	cluster3	0.00953223	0.488	3.915	3.427	0.398	0.263	6.85e-07
Sirpb1a	cluster3	2.53e-10	0.487	4.74	4.253	0.718	0.477	1.82e-14
Tnip3	cluster3	0.0204028	0.485	3.709	3.224	0.305	0.183	1.47e-06
Parp1	cluster3	1.17e-06	0.484	4.985	4.501	0.687	0.528	8.41e-11
Ckb	cluster3	2.31e-12	0.464	6.164	5.7	0.907	0.764	1.66e-16
Mcub	cluster3	0.000227656	0.463	5.191	4.728	0.726	0.595	1.64e-08
Tmem176a	cluster3	2.39e-11	0.459	6.491	6.032	0.95	0.823	1.72e-15
Ramp1	cluster3	0.0428546	0.458	4.783	4.325	0.517	0.382	3.08e-06
F11r	cluster3	1.88e-05	0.454	4.824	4.37	0.591	0.392	1.35e-09
Cd300ld3	cluster3	0.00300713	0.45	3.031	2.581	0.355	0.214	2.16e-07
Slamf7	cluster3	1.34e-05	0.44	4.977	4.537	0.614	0.418	9.6e-10
Ccnd1	cluster3	4.96e-08	0.435	6.004	5.569	0.753	0.536	3.57e-12
Cxcl16	cluster3	9.35e-13	0.434	6.483	6.049	0.965	0.836	6.72e-17
Itga6	cluster3	1.63e-06	0.433	5.463	5.03	0.707	0.52	1.17e-10
Cyp4f18	cluster3	2e-05	0.427	5.601	5.173	0.757	0.596	1.44e-09
Rpl36a-ps2	cluster3	4.56e-09	0.427	4.302	3.875	0.9	0.785	3.27e-13
Ciita	cluster3	2.82e-12	0.425	5.399	4.974	0.761	0.512	2.03e-16
Slc37a2	cluster3	0.00794922	0.425	4.315	3.89	0.44	0.295	5.71e-07
C3ar1	cluster3	5.6e-10	0.423	6.641	6.218	0.965	0.815	4.02e-14
Cd276	cluster3	0.00767149	0.418	3.666	3.248	0.286	0.16	5.51e-07
Bst2	cluster3	2.4e-05	0.413	5.861	5.448	0.838	0.707	1.72e-09
Ndufc2	cluster3	0.00013641	0.409	5.101	4.692	0.772	0.618	9.8e-09
Lgals3bp	cluster3	4.16e-09	0.405	6.072	5.668	0.923	0.771	2.99e-13
Cpd	cluster3	0.00315158	0.397	5.019	4.622	0.587	0.424	2.26e-07
Sdc3	cluster3	1.51e-10	0.395	6.369	5.974	0.961	0.868	1.08e-14
Rps12-ps15	cluster3	2.33e-05	0.395	2.955	2.56	0.737	0.602	1.67e-09
Cd300c2	cluster3	6.96e-10	0.394	6.165	5.771	0.942	0.829	5e-14
Rpl36a	cluster3	1.73e-10	0.393	6.125	5.732	0.969	0.925	1.24e-14
Pbxip1	cluster3	0.00778125	0.393	5.213	4.821	0.68	0.542	5.59e-07
Rps12-ps24	cluster3	0.00160909	0.392	2.083	1.691	0.502	0.353	1.16e-07
Scfd2	cluster3	9.06e-08	0.39	3.943	3.553	0.764	0.563	6.51e-12
Krcc1	cluster3	0.0134646	0.387	4.99	4.602	0.637	0.516	9.68e-07
Gm4342	cluster3	6.98e-09	0.387	3.831	3.444	0.915	0.783	5.02e-13
Ly86	cluster3	3.47e-13	0.382	6.655	6.273	0.988	0.935	2.49e-17
Axl	cluster3	1.79e-12	0.38	5.968	5.588	0.942	0.735	1.28e-16
Gm4332	cluster3	2.39e-09	0.377	4.827	4.451	0.954	0.882	1.72e-13
Trem2	cluster3	1.26e-05	0.375	5.85	5.475	0.792	0.649	9.03e-10
Rab7b	cluster3	0.000454775	0.375	5.602	5.228	0.784	0.633	3.27e-08
Gm13456	cluster3	0.00596229	0.372	2.763	2.391	0.629	0.484	4.28e-07
AU020206	cluster3	1e-05	0.371	4.73	4.36	0.629	0.433	7.2e-10
Ifnar2	cluster3	4.03e-05	0.368	5.632	5.264	0.931	0.788	2.9e-09
Rps12-ps3	cluster3	6.65e-14	0.366	5.082	4.717	0.977	0.929	4.78e-18
H2-DMa	cluster3	4.65e-12	0.365	6.491	6.126	0.973	0.879	3.34e-16
C1qb	cluster3	2.2e-11	0.364	8.122	7.758	0.992	0.974	1.58e-15
Gm6278	cluster3	0.0422066	0.363	2.208	1.845	0.525	0.387	3.03e-06
Rps12l1	cluster3	1.94e-14	0.361	5.102	4.74	0.973	0.931	1.4e-18
Rpl31-ps9	cluster3	6.56e-07	0.361	3.056	2.695	0.815	0.62	4.71e-11
Gm12460	cluster3	0.0177051	0.36	2.011	1.651	0.49	0.338	1.27e-06
Sirpb1b	cluster3	5.08e-06	0.359	4.554	4.195	0.737	0.508	3.65e-10
Brd7	cluster3	0.00127857	0.358	4.56	4.202	0.606	0.428	9.19e-08
Gm10275	cluster3	5.93e-12	0.358	6.131	5.773	0.981	0.949	4.26e-16
Dpysl2	cluster3	1.14e-05	0.354	5.166	4.812	0.819	0.664	8.18e-10
Rpl36a-ps1	cluster3	2.26e-06	0.351	4.222	3.87	0.865	0.791	1.63e-10
Rps12-ps18	cluster3	7.77e-07	0.35	2.872	2.523	0.78	0.594	5.59e-11
Slamf9	cluster3	4.01e-08	0.348	6.246	5.898	0.892	0.736	2.88e-12
Aprt	cluster3	0.0122318	0.345	5.015	4.67	0.641	0.5	8.79e-07
Gm9385	cluster3	1.53e-06	0.342	4.079	3.737	0.915	0.796	1.1e-10
Gm2225	cluster3	0.00124202	0.339	2.884	2.545	0.73	0.583	8.93e-08
Rps12-ps11	cluster3	1.77e-05	0.338	2.899	2.561	0.764	0.602	1.27e-09
Erp29	cluster3	1.41e-06	0.336	6.191	5.855	0.934	0.877	1.01e-10
Nsa2	cluster3	0.000242001	0.335	5.813	5.479	0.907	0.843	1.74e-08
Gm12254	cluster3	2.86e-05	0.334	4.56	4.225	0.938	0.845	2.06e-09
Rpl35	cluster3	5.96e-13	0.334	6.572	6.238	1	0.981	4.28e-17
Gsn	cluster3	0.000252305	0.333	5.429	5.097	0.884	0.775	1.81e-08
Rpl35a-ps6	cluster3	0.000409186	0.332	2.497	2.165	0.668	0.493	2.94e-08
Rpl12	cluster3	3.11e-10	0.33	6.206	5.876	0.981	0.957	2.24e-14
Rps12-ps9	cluster3	4.51e-11	0.327	4.508	4.18	0.969	0.898	3.24e-15
Dipk1a	cluster3	0.011623	0.326	4.386	4.06	0.517	0.37	8.35e-07
Rps12-ps4	cluster3	1.51e-11	0.325	4.31	3.985	0.958	0.879	1.08e-15
Gm4366	cluster3	0.0308212	0.322	3.81	3.488	0.761	0.626	2.21e-06
Gm17669	cluster3	0.0392914	0.322	3.023	2.701	0.726	0.608	2.82e-06
Gm7413	cluster3	0.00313757	0.321	2.146	1.825	0.541	0.377	2.25e-07
Gm9625	cluster3	0.0113363	0.318	2.312	1.994	0.564	0.418	8.15e-07
Rpl31-ps12	cluster3	3.18e-11	0.316	3.895	3.579	0.95	0.811	2.29e-15
Rps12	cluster3	6.95e-12	0.314	6.656	6.342	0.996	0.982	4.99e-16
Rpl31-ps8	cluster3	3.43e-10	0.312	4.567	4.255	0.981	0.895	2.46e-14
Rps12-ps10	cluster3	0.00610518	0.312	2.249	1.937	0.56	0.419	4.39e-07
Rps20	cluster3	4.63e-09	0.309	6.761	6.452	0.992	0.972	3.33e-13
Gm8210	cluster3	0.0232298	0.309	2.24	1.931	0.548	0.413	1.67e-06
Clec4a2	cluster3	8.84e-05	0.309	5.971	5.662	0.919	0.809	6.35e-09
Tmem176b	cluster3	4.68e-09	0.309	7.074	6.765	0.992	0.938	3.36e-13
Npm1	cluster3	1.17e-06	0.308	6.218	5.909	0.95	0.876	8.37e-11
Pgls	cluster3	0.0258281	0.308	4.679	4.371	0.61	0.454	1.86e-06
Lgals1	cluster3	2.97e-05	0.307	6.643	6.336	0.923	0.859	2.13e-09
Rpl31	cluster3	3.62e-13	0.306	6.851	6.545	1	0.988	2.6e-17
Rplp1	cluster3	3.39e-16	0.302	7.618	7.316	1	0.998	2.44e-20
Gm28037	cluster3	1.67e-06	0.301	4.871	4.57	0.942	0.883	1.2e-10
1810058I24Rik	cluster3	0.0189385	0.3	4.393	4.093	0.579	0.424	1.36e-06
Eef1g	cluster3	0.00576857	0.3	5.769	5.469	0.915	0.83	4.15e-07
Rps24-ps3	cluster3	0.0377433	0.3	2.494	2.194	0.629	0.491	2.71e-06
Rpl32	cluster3	1.1e-13	0.299	7.383	7.083	1	0.993	7.89e-18
Gm2000	cluster3	3.44e-10	0.299	5.715	5.415	0.996	0.97	2.47e-14
Rpl6l	cluster3	8.58e-09	0.299	5.294	4.995	0.985	0.933	6.16e-13
Rps12-ps6	cluster3	0.000246111	0.297	2.864	2.566	0.757	0.589	1.77e-08
Fcgr1	cluster3	0.0090779	0.297	6.113	5.817	0.873	0.794	6.52e-07
Psme1	cluster3	7.96e-05	0.296	5.919	5.623	0.919	0.829	5.72e-09
Gm10073	cluster3	1.87e-08	0.295	4.614	4.319	0.973	0.921	1.34e-12
Rps12-ps14	cluster3	0.00074659	0.293	2.849	2.557	0.749	0.597	5.36e-08
Hexb	cluster3	7.96e-10	0.292	7.298	7.006	0.988	0.953	5.72e-14
Ywhah	cluster3	0.00122476	0.29	5.971	5.68	0.923	0.823	8.8e-08
Rps26-ps1	cluster3	1.87e-06	0.29	4.679	4.389	0.961	0.892	1.34e-10
Rps15a-ps7	cluster3	1.76e-06	0.29	3.942	3.652	0.903	0.793	1.26e-10
Rps26	cluster3	5.27e-08	0.289	6.939	6.65	0.996	0.983	3.79e-12
Gm14414	cluster3	2.17e-07	0.289	3.919	3.63	0.934	0.828	1.56e-11
Rps8-ps2	cluster3	6.97e-07	0.288	4.017	3.729	0.938	0.842	5.01e-11
Cox7a2l	cluster3	0.00200722	0.287	5.894	5.606	0.927	0.821	1.44e-07
Gm6252	cluster3	0.00808732	0.287	3.537	3.25	0.873	0.725	5.81e-07
Lgmn	cluster3	5.19e-08	0.287	7.197	6.91	0.996	0.952	3.73e-12
Gm5905	cluster3	3.56e-08	0.285	4.787	4.501	0.981	0.907	2.56e-12
Lat2	cluster3	0.0228038	0.284	5.104	4.819	0.776	0.659	1.64e-06
Gm15500	cluster3	4.08e-08	0.283	6.136	5.853	1	0.965	2.93e-12
Cysltr1	cluster3	0.00409034	0.283	5.354	5.071	0.764	0.588	2.94e-07
Prex1	cluster3	0.0131207	0.282	5.483	5.2	0.822	0.705	9.43e-07
Daglb	cluster3	0.0435356	0.28	4.618	4.338	0.668	0.532	3.13e-06
Rpl18a	cluster3	5.96e-13	0.279	7.476	7.196	1	0.996	4.29e-17
Ctsh	cluster3	1.26e-07	0.278	6.927	6.649	0.996	0.963	9.06e-12
Rpl10-ps5	cluster3	1.78e-08	0.278	5.006	4.729	0.988	0.92	1.28e-12
Eid1	cluster3	0.0437191	0.278	5.694	5.417	0.873	0.759	3.14e-06
Rpl6	cluster3	6.92e-11	0.278	7.334	7.056	1	0.994	4.97e-15
Gm7027	cluster3	0.000174222	0.277	4.08	3.803	0.958	0.832	1.25e-08
Gm6136	cluster3	3.26e-09	0.274	5.091	4.816	0.992	0.957	2.34e-13
Rps24	cluster3	9.5e-14	0.274	7.463	7.189	1	0.996	6.82e-18
Rpl10a-ps1	cluster3	0.00263233	0.274	4.145	3.871	0.896	0.807	1.89e-07
Rpl24	cluster3	1.16e-05	0.273	5.939	5.665	0.965	0.948	8.34e-10
Gm15427	cluster3	2e-08	0.271	4.686	4.415	0.973	0.91	1.44e-12
Rpl3-ps1	cluster3	7.28e-06	0.271	5.204	4.933	0.977	0.92	5.23e-10
Itgb5	cluster3	0.00041424	0.271	5.77	5.499	0.892	0.749	2.98e-08
Rpl5	cluster3	1.64e-09	0.269	6.535	6.265	0.996	0.98	1.18e-13
Gm43028	cluster3	9.93e-05	0.269	3.704	3.436	0.884	0.801	7.14e-09
Cttnbp2nl	cluster3	0.00173169	0.269	5.154	4.885	0.737	0.548	1.24e-07
Actr3-ps	cluster3	1.92e-05	0.268	3.926	3.658	0.903	0.816	1.38e-09
Wnk1	cluster3	7.07e-05	0.266	6.209	5.943	0.946	0.861	5.08e-09
Gm14438	cluster3	2.54e-05	0.266	3.999	3.733	0.946	0.846	1.82e-09
Gm10051	cluster3	0.00481201	0.265	4.02	3.754	0.892	0.824	3.46e-07
Rplp0	cluster3	2.27e-10	0.265	7.604	7.34	1	0.992	1.63e-14
Lst1	cluster3	0.00254048	0.263	5.67	5.408	0.876	0.811	1.83e-07
Fcgr2b	cluster3	0.0223668	0.263	6.879	6.617	0.985	0.956	1.61e-06
Gm8730	cluster3	3.27e-05	0.263	4.351	4.089	0.954	0.862	2.35e-09
Rpl7-ps7	cluster3	0.000354751	0.262	4.559	4.297	0.973	0.893	2.55e-08
Atp6v0e	cluster3	0.040303	0.262	5.569	5.306	0.846	0.768	2.9e-06
Gnas	cluster3	0.000285338	0.262	6.161	5.899	0.973	0.897	2.05e-08
Gm10163	cluster3	0.00485457	0.261	3.493	3.231	0.838	0.762	3.49e-07
Naaa	cluster3	0.0303368	0.261	5.859	5.598	0.873	0.779	2.18e-06
Rps7-ps3	cluster3	2.19e-05	0.26	5.727	5.466	0.985	0.933	1.57e-09
Rps8-ps1	cluster3	4.41e-06	0.26	3.981	3.72	0.931	0.837	3.17e-10
Rps12-ps17	cluster3	0.0111871	0.259	2.818	2.56	0.734	0.595	8.04e-07
Rps15a	cluster3	3.95e-08	0.258	6.924	6.666	0.996	0.98	2.84e-12
Rps9	cluster3	2.38e-09	0.258	7.713	7.455	1	0.997	1.71e-13
Rpl13-ps3	cluster3	0.00497344	0.257	3.859	3.602	0.911	0.828	3.57e-07
Rpl30-ps8	cluster3	0.000344495	0.257	3.446	3.189	0.876	0.734	2.48e-08
Rpl23a	cluster3	2.01e-07	0.257	6.745	6.488	0.992	0.987	1.44e-11
Rpl31-ps14	cluster3	0.00306168	0.257	2.228	1.971	0.587	0.418	2.2e-07
Cd52	cluster3	1.98e-08	0.257	7.058	6.801	1	0.971	1.42e-12
Gm3362	cluster3	0.00322129	0.256	4.562	4.305	0.95	0.895	2.31e-07
Rpl19-ps11	cluster3	2.32e-09	0.255	5.883	5.628	0.992	0.966	1.66e-13
Gm10240	cluster3	0.00392915	0.255	3.478	3.223	0.849	0.744	2.82e-07
Rps8-ps5	cluster3	0.00783602	0.255	3.543	3.288	0.888	0.766	5.63e-07
Btf3	cluster3	0.0233875	0.255	6.232	5.977	0.969	0.883	1.68e-06
Gm3854	cluster3	0.00845963	0.254	3.082	2.828	0.629	0.471	6.08e-07
Rpl19	cluster3	2.82e-10	0.253	6.814	6.56	0.996	0.985	2.03e-14
Gm9493	cluster3	4.7e-05	0.252	3.964	3.712	0.923	0.823	3.38e-09
Rpl28-ps1	cluster3	3.82e-06	0.252	5.311	5.059	0.988	0.941	2.75e-10
Rps12-ps12	cluster3	0.00993222	0.251	2.794	2.543	0.745	0.597	7.14e-07
Rps8	cluster3	5.14e-10	0.251	6.857	6.606	1	0.994	3.7e-14
Serpinf1	cluster4	1.4e-11	1.247	5.376	4.129	0.467	0.263	1.01e-15
Lilra5	cluster4	4.35e-21	1.205	5.621	4.416	0.62	0.339	3.13e-25
Ephx1	cluster4	8.67e-07	1.085	5.485	4.401	0.446	0.286	6.23e-11
Cd81	cluster4	3.6e-38	1.002	7.063	6.06	0.938	0.769	2.59e-42
Plxdc2	cluster4	0.000527809	0.989	5.428	4.439	0.471	0.351	3.79e-08
Slco2b1	cluster4	2.33e-28	0.959	6.052	5.093	0.789	0.479	1.67e-32
Mmp13	cluster4	0.0103254	0.9	5.507	4.607	0.298	0.184	7.42e-07
Mgl2	cluster4	3.79e-10	0.874	6.733	5.859	0.731	0.632	2.73e-14
Col14a1	cluster4	1.19e-06	0.867	5.593	4.726	0.512	0.344	8.56e-11
Hpgd	cluster4	3.7e-20	0.86	6.688	5.828	0.851	0.655	2.66e-24
St3gal6	cluster4	9.73e-12	0.849	5.913	5.064	0.657	0.451	6.99e-16
H2-Eb1	cluster4	7.42e-31	0.8	9.083	8.283	0.967	0.99	5.33e-35
Nes	cluster4	0.00216581	0.763	5.195	4.432	0.388	0.246	1.56e-07
H2-Aa	cluster4	1.86e-30	0.756	9.305	8.55	0.992	0.995	1.34e-34
Cadm1	cluster4	0.000751104	0.755	4.719	3.965	0.409	0.267	5.4e-08
Clec2d	cluster4	0.00596177	0.738	5.782	5.043	0.698	0.712	4.28e-07
Cd74	cluster4	6.99e-39	0.719	10.178	9.459	1	1	5.03e-43
H2-Ab1	cluster4	2.12e-27	0.706	9.106	8.399	0.983	0.996	1.52e-31
Tmem176a	cluster4	1.33e-14	0.69	6.693	6.002	0.901	0.829	9.57e-19
Slamf9	cluster4	8.61e-11	0.668	6.526	5.857	0.839	0.742	6.19e-15
Gatm	cluster4	0.0385892	0.652	5.946	5.293	0.649	0.607	2.77e-06
C1qc	cluster4	2.91e-35	0.636	8.475	7.839	0.996	0.959	2.09e-39
Txnip	cluster4	5.82e-13	0.626	6.918	6.292	0.917	0.883	4.18e-17
Fam129a	cluster4	0.0166759	0.613	6.397	5.784	0.777	0.792	1.2e-06
Tmem176b	cluster4	5.5e-19	0.608	7.336	6.728	0.975	0.94	3.95e-23
Hexb	cluster4	2.18e-22	0.608	7.575	6.967	0.983	0.954	1.57e-26
Cfh	cluster4	2.31e-14	0.604	6.826	6.222	0.855	0.697	1.66e-18
Serinc3	cluster4	1.23e-28	0.603	7.601	6.998	0.996	0.982	8.82e-33
Cd36	cluster4	0.000781448	0.6	5.904	5.303	0.645	0.54	5.62e-08
Selenop	cluster4	2.53e-31	0.594	8.507	7.913	0.996	0.986	1.82e-35
Pea15a	cluster4	2.04e-07	0.583	6.262	5.679	0.847	0.789	1.47e-11
Ighm	cluster4	0.000606115	0.577	6.259	5.682	0.798	0.816	4.36e-08
C1qa	cluster4	1.58e-28	0.572	8.392	7.82	1	0.95	1.13e-32
Cx3cr1	cluster4	3.47e-15	0.571	7.349	6.779	0.959	0.935	2.49e-19
mt-Rnr2	cluster4	3.81e-38	0.552	9.485	8.933	1	0.999	2.74e-42
Mrc1	cluster4	2.08e-16	0.55	7.37	6.819	0.93	0.806	1.49e-20
Timp2	cluster4	7.33e-08	0.536	6.402	5.866	0.86	0.768	5.26e-12
Trf	cluster4	2.34e-12	0.529	6.967	6.439	0.93	0.893	1.68e-16
Axl	cluster4	0.0121309	0.525	6.096	5.572	0.793	0.751	8.72e-07
C1qb	cluster4	1.39e-24	0.522	8.263	7.74	1	0.973	9.97e-29
Marcks	cluster4	1.9e-09	0.518	6.972	6.454	0.942	0.946	1.37e-13
H2-DMa	cluster4	0.0139254	0.486	6.599	6.114	0.864	0.89	1e-06
Adgre1	cluster4	1.56e-09	0.483	6.574	6.091	0.938	0.881	1.12e-13
Clec7a	cluster4	0.00805651	0.482	6.822	6.34	0.835	0.849	5.79e-07
Gm13339	cluster4	3.82e-08	0.477	5.074	4.598	0.926	0.928	2.74e-12
Pf4	cluster4	6.25e-11	0.47	6.769	6.299	0.826	0.695	4.49e-15
Cst3	cluster4	2.71e-28	0.463	8.675	8.212	1	0.999	1.95e-32
Csf1r	cluster4	4.27e-23	0.454	7.82	7.366	1	0.996	3.07e-27
mt-Nd2	cluster4	6.09e-20	0.447	8.204	7.757	1	0.997	4.38e-24
mt-Rnr1	cluster4	2.44e-11	0.434	7.887	7.453	0.979	0.988	1.76e-15
mt-Nd4l	cluster4	4.28e-16	0.409	6.958	6.549	0.992	0.985	3.08e-20
mt-Nd4	cluster4	1.48e-21	0.398	8.7	8.302	1	0.999	1.06e-25
Fcgr3	cluster4	1.9e-06	0.396	7.138	6.742	0.963	0.975	1.36e-10
Gm28439	cluster4	8.38e-19	0.395	7.293	6.899	1	0.995	6.02e-23
Stab1	cluster4	0.00113869	0.39	6.696	6.307	0.843	0.831	8.18e-08
Gm10222	cluster4	4.32e-11	0.389	5.961	5.572	0.95	0.978	3.11e-15
mt-Nd3	cluster4	2.27e-12	0.381	6.668	6.287	0.983	0.98	1.63e-16
Gm28438	cluster4	5.14e-11	0.38	6.704	6.324	0.975	0.985	3.69e-15
Dab2	cluster4	0.00511122	0.367	6.6	6.233	0.884	0.822	3.67e-07
mt-Cytb	cluster4	1.37e-19	0.362	8.672	8.31	0.996	0.999	9.88e-24
Mcpt4	cluster4	0.0142562	0.345	2.742	2.397	0.293	0.548	1.02e-06
Snrnp200	cluster4	0.00681879	0.332	4.499	4.166	0.302	0.522	4.9e-07
mt-Nd5	cluster4	2.64e-09	0.33	8.091	7.761	0.996	0.996	1.9e-13
Sympk	cluster4	0.00212025	0.326	4.186	3.86	0.273	0.512	1.52e-07
Gm13340	cluster4	0.0103287	0.314	4.317	4.003	0.81	0.891	7.42e-07
Pola1	cluster4	0.0136468	0.313	3.643	3.33	0.269	0.477	9.81e-07
Cybb	cluster4	3.01e-05	0.309	7.719	7.41	0.988	0.988	2.16e-09
Itm2b	cluster4	5.16e-12	0.303	8.105	7.802	0.996	0.997	3.71e-16
Pebp1	cluster4	0.0264253	0.289	4.595	4.307	0.273	0.503	1.9e-06
mt-Co3	cluster4	1.4e-17	0.285	8.728	8.443	1	0.999	1e-21
Pck2	cluster4	0.00255169	0.284	4.078	3.794	0.368	0.641	1.83e-07
Asxl2	cluster4	0.0419803	0.282	4.541	4.259	0.372	0.625	3.02e-06
Gm28437	cluster4	1.56e-16	0.273	8.458	8.184	1	0.998	1.12e-20
Arih1	cluster4	0.00628416	0.273	4.617	4.344	0.264	0.492	4.52e-07
D6Wsu163e	cluster4	0.0037174	0.258	3.423	3.165	0.285	0.519	2.67e-07
mt-Nd1	cluster4	3.52e-10	0.253	8.451	8.198	0.996	0.998	2.53e-14
mt-Co2	cluster4	1.36e-18	0.252	8.677	8.425	0.996	0.999	9.74e-23
Nipa2	cluster4	0.0181305	0.252	4.489	4.238	0.314	0.512	1.3e-06
Gm28661	cluster4	2.23e-18	0.251	8.381	8.13	0.996	0.998	1.6e-22
Rnd3	cluster5	2.79e-24	1.255	4.805	3.551	0.562	0.251	2e-28
Tnip3	cluster5	2.1e-19	1.243	4.341	3.098	0.434	0.173	1.51e-23
Skint3	cluster5	3.03e-10	1.226	4.48	3.254	0.332	0.148	2.18e-14
Socs3	cluster5	1.43e-38	1.145	6.966	5.821	0.942	0.732	1.03e-42
Gadd45b	cluster5	2.03e-30	1.08	5.952	4.872	0.823	0.511	1.46e-34
Gadd45g	cluster5	3.35e-19	0.994	5.393	4.4	0.668	0.378	2.41e-23
Olfm1	cluster5	9.73e-28	0.984	5.206	4.221	0.774	0.438	6.99e-32
Tnfaip3	cluster5	1.44e-09	0.967	5.217	4.25	0.606	0.416	1.03e-13
Clec4b1	cluster5	2.46e-19	0.959	5.292	4.333	0.646	0.351	1.76e-23
Plscr1	cluster5	8.45e-07	0.906	3.59	2.684	0.319	0.156	6.07e-11
Olfr152	cluster5	0.00134224	0.905	3.882	2.978	0.323	0.186	9.65e-08
Clec2i	cluster5	8.99e-12	0.902	4.508	3.606	0.456	0.23	6.46e-16
Mir5107	cluster5	1.33e-19	0.876	1.815	0.938	0.265	0.07	9.53e-24
Ccr2	cluster5	6.95e-49	0.867	8.058	7.191	0.991	0.834	4.99e-53
Dpp4	cluster5	0.00317265	0.865	3.683	2.818	0.274	0.15	2.28e-07
Ptger4	cluster5	2.04e-15	0.839	5.236	4.397	0.677	0.414	1.47e-19
Atf3	cluster5	2.76e-30	0.828	7.087	6.259	0.973	0.819	1.99e-34
Ciita	cluster5	2.82e-28	0.82	5.744	4.924	0.85	0.507	2.03e-32
Ccrl2	cluster5	1.2e-10	0.811	5.312	4.502	0.655	0.436	8.63e-15
Gm34084	cluster5	4.98e-14	0.797	4.682	3.885	0.593	0.314	3.58e-18
Lilra6	cluster5	1.71e-11	0.787	3.938	3.151	0.558	0.311	1.23e-15
Gm14548	cluster5	1.79e-10	0.783	3.705	2.921	0.571	0.333	1.29e-14
Cxcl2	cluster5	8.85e-21	0.78	7.613	6.833	0.947	0.872	6.36e-25
Cd300lg	cluster5	1.56e-05	0.778	3.298	2.52	0.261	0.122	1.12e-09
Gcc1	cluster5	8.11e-05	0.769	3.544	2.775	0.283	0.14	5.83e-09
Map3k8	cluster5	4.29e-16	0.758	4.777	4.019	0.69	0.418	3.08e-20
Ipcef1	cluster5	0.00014275	0.744	3.67	2.926	0.292	0.151	1.03e-08
Rasgrp1	cluster5	0.000316129	0.722	4.038	3.316	0.385	0.231	2.27e-08
Nfkbia	cluster5	1.21e-25	0.717	6.878	6.161	0.973	0.827	8.7e-30
Nfkbiz	cluster5	2.42e-18	0.716	6.648	5.932	0.92	0.711	1.74e-22
1700025G04Rik	cluster5	4.06e-11	0.713	4.8	4.086	0.611	0.375	2.92e-15
Sirpb1a	cluster5	5.72e-20	0.7	4.931	4.23	0.796	0.473	4.11e-24
Zfp36	cluster5	3.42e-42	0.699	7.994	7.295	1	0.953	2.46e-46
Batf3	cluster5	1.3e-11	0.695	4.917	4.222	0.628	0.385	9.38e-16
Rgs18	cluster5	0.000458047	0.682	4.226	3.544	0.429	0.265	3.29e-08
Csrnp1	cluster5	1.03e-12	0.681	5.247	4.566	0.779	0.517	7.39e-17
Phlda1	cluster5	1.07e-07	0.676	4.976	4.3	0.513	0.305	7.68e-12
H2-Aa	cluster5	3.04e-32	0.67	9.239	8.569	1	0.995	2.19e-36
Ppp1r15a	cluster5	6.85e-25	0.656	6.338	5.682	0.956	0.708	4.92e-29
Trerf1	cluster5	2.17e-09	0.654	4.435	3.781	0.571	0.346	1.56e-13
Fosb	cluster5	2.97e-32	0.654	6.851	6.198	0.978	0.798	2.13e-36
Gm48544	cluster5	0.00101862	0.647	3.116	2.469	0.35	0.202	7.32e-08
Junb	cluster5	3.63e-35	0.642	7.68	7.038	1	0.959	2.61e-39
Sowahc	cluster5	0.000141198	0.642	4.502	3.86	0.482	0.317	1.01e-08
H2-Ab1	cluster5	2.31e-30	0.637	9.052	8.415	1	0.995	1.66e-34
Fos	cluster5	8.88e-41	0.637	8.673	8.036	1	0.984	6.38e-45
Rtl5	cluster5	4.53e-07	0.635	3.246	2.611	0.31	0.144	3.26e-11
Zfand5	cluster5	1.32e-15	0.634	6.467	5.833	0.934	0.798	9.51e-20
H2-Eb1	cluster5	2.92e-27	0.626	8.942	8.316	1	0.987	2.1e-31
H2-DMb1	cluster5	4.05e-23	0.623	6.611	5.988	0.96	0.784	2.91e-27
Ier2	cluster5	1.19e-20	0.619	6.264	5.645	0.96	0.733	8.52e-25
Pira2	cluster5	2.6e-10	0.598	4.703	4.105	0.739	0.524	1.87e-14
Nlrp3	cluster5	0.000853395	0.595	4.538	3.942	0.509	0.35	6.13e-08
Fam71a	cluster5	0.000117574	0.595	4.052	3.457	0.358	0.202	8.45e-09
Nfkbid	cluster5	5.65e-06	0.591	4.354	3.763	0.478	0.287	4.06e-10
Kdm4a	cluster5	0.0380807	0.589	3.823	3.234	0.394	0.258	2.74e-06
H2-DMa	cluster5	7.54e-25	0.585	6.689	6.104	0.987	0.879	5.42e-29
Olfr1195	cluster5	0.000121846	0.573	1.731	1.159	0.252	0.116	8.76e-09
2810013P06Rik	cluster5	2.64e-06	0.572	3.739	3.168	0.376	0.198	1.9e-10
Emb	cluster5	1.98e-16	0.571	5.779	5.207	0.867	0.628	1.42e-20
Ier3	cluster5	5.04e-07	0.571	6.207	5.636	0.792	0.651	3.62e-11
Lsr	cluster5	6.83e-07	0.567	4.094	3.526	0.465	0.271	4.91e-11
Trib1	cluster5	3.78e-12	0.563	5.79	5.227	0.867	0.626	2.72e-16
H2-Q10	cluster5	7.08e-08	0.554	2.715	2.161	0.398	0.202	5.09e-12
Sirpb1b	cluster5	2.63e-18	0.546	4.723	4.178	0.81	0.505	1.89e-22
Pim1	cluster5	1.41e-17	0.545	6.733	6.188	0.969	0.875	1.01e-21
S100a4	cluster5	9.24e-16	0.539	6.911	6.373	0.947	0.785	6.64e-20
Rgs1	cluster5	0.000255074	0.537	6.12	5.583	0.792	0.678	1.83e-08
Gm15448	cluster5	0.0002355	0.536	2.932	2.396	0.487	0.297	1.69e-08
Cd74	cluster5	2.21e-25	0.532	10.023	9.491	1	1	1.59e-29
S100a6	cluster5	7.15e-17	0.532	6.736	6.204	0.969	0.814	5.14e-21
Il1b	cluster5	7.71e-09	0.532	6.793	6.262	0.841	0.666	5.54e-13
Gm42674	cluster5	2.97e-15	0.53	4.708	4.178	0.841	0.514	2.14e-19
Ccl9	cluster5	4.75e-18	0.524	7.021	6.498	0.978	0.899	3.41e-22
Ier5	cluster5	1.52e-16	0.523	6.466	5.943	0.978	0.852	1.09e-20
Dusp1	cluster5	3.88e-26	0.521	7.584	7.062	1	0.957	2.79e-30
Chsy1	cluster5	4.57e-06	0.521	3.993	3.472	0.447	0.253	3.28e-10
Pmaip1	cluster5	4.26e-05	0.514	4.55	4.037	0.558	0.38	3.06e-09
Ly9	cluster5	7.52e-06	0.509	4.378	3.869	0.54	0.34	5.4e-10
Ifrd1	cluster5	1.27e-09	0.506	5.049	4.543	0.681	0.451	9.16e-14
Zfas1	cluster5	0.000144317	0.504	4.369	3.865	0.619	0.424	1.04e-08
Relt	cluster5	0.00127715	0.502	4.017	3.515	0.434	0.27	9.18e-08
Gm47415	cluster5	0.00139709	0.5	3.677	3.177	0.425	0.261	1e-07
Gm12366	cluster5	9.34e-08	0.491	2.064	1.573	0.518	0.3	6.71e-12
Tiam1	cluster5	0.0418923	0.487	4.054	3.567	0.394	0.256	3.01e-06
Egr1	cluster5	2.4e-24	0.486	7.787	7.302	0.978	0.872	1.72e-28
Plxnd1	cluster5	0.00100143	0.485	4.838	4.353	0.642	0.472	7.2e-08
[truncated: 7,471 more rows]
